# Supplementary material for: Proteomic Analysis of the Dysferlin Protein Complex Unveils Its Importance for Sarcolemmal Maintenance and Integrity
Source: PLoS One. 2010 Nov 5;5(11):e13854. doi: 10.1371/journal.pone.0013854 (PMC2974636; doi:10.1371/journal.pone.0013854)
Supplement: Table S1 — Proteins identified in the dysferlin protein complex. For each protein the IPI reference, Official Gene Symbol, and EntrezGene Identifier are shown. (0.11 MB XLS) [file pone.0013854.s004.xls]

## Sheet: Sheet1
Myoblast					Myotube					Tissue
IPI number	Entrez Gene	Offical Gene Symbol	concept id		IPI number	Entrez Gene	Offical Gene Symbol	concept id		IPI number	Entrez Gene	Offical Gene Symbol	concept id
521	521	521	521		344	344	344	344		229	229	229	229
IPI00113223	14104	FASN	3091602		IPI00880722	74148	KIAA0664	3091907		IPI00926531	2631	GBAS	3092713
IPI00113287	67151	PSMD9	3106561		IPI00857345	20103	RPS5	3100466		IPI00926258	5708	PSMD2	3106404
IPI00113536	67628	ANP32B	3092872		IPI00831676	26903	DYSF	3097751		IPI00921118	87	ACTN1	3087696
IPI00113731	13244	DEGS1	3096100		IPI00828338	14201	FHL3	3092020		IPI00917278	29072	SETD2	3103415
IPI00113870	18538	PCNA	3106361		IPI00762897	320011	UGCGL1	3094599		IPI00916410	29789	OLA1	3099767
IPI00114285	14873	GSTO1	3099453		IPI00755154	320502	LMOD3	3096177		IPI00915422	372	ARCN1	3090886
IPI00114329	14630	GCLM	3100819		IPI00753793	20740	SPTAN1	3096158		IPI00872788	1809	DPYSL3	3089332
IPI00114368	20333	SEC22B	3089861		IPI00751391	11949	ATP5C1	3093379		IPI00867679	5687	PSMA6	3104817
IPI00114375	12934	DPYSL2	3095243		IPI00750790	54401	YWHAB	3092124		IPI00844578	1660	DHX9	3088377
IPI00114491	12534	CDC2	3095371		IPI00675649	72330	KBTBD5	3105934		IPI00844215	6709	SPTAN1	3096158
IPI00114560	19324	RAB1A	3089036		IPI00664670	68794	FLNC	3088492		IPI00797038	5106	PCK2	3101578
IPI00114593	11464	ACTC1	3087834		IPI00663627	286940	FLNB	3088386		IPI00796633	7167	TPI1	3090253
IPI00114733	12406	SERPINH1	3103783		IPI00662244	77559	AGL	3100804		IPI00795482	6772	STAT1	3102774
IPI00114819	70465	WDR77	3100469		IPI00661414	76709	ARPC2	3089511		IPI00795318	4173	MCM4	3088943
IPI00115117	66592	STOML2	3106748		IPI00655156	215999	CCDC109A	3087705		IPI00793443	3843	IPO5	3094102
IPI00115454	14057	SFXN1	3088123		IPI00651975	19285	PTRF	3096597		IPI00792677	10376	TUBA1B	3089383
IPI00115546	14681	GNAO1	3097960		IPI00649084	18673	PHB	3097944		IPI00788840	4676	NAP1L4	3108157
IPI00115564	11739	SLC25A4	3101101		IPI00625729	16678	KRT1	3096701		IPI00784614	10801	2009-01-09	3088008
IPI00115620	107272	PSAT1	3104519		IPI00624876	22323	VASP	3088212		IPI00784295	3320	HSP90AA1	3086747
IPI00115627	74117	ACTR3	3090914		IPI00623570	14897	TRIP12	3097065		IPI00784154	3329	HSPD1	3094690
IPI00115663	13191	DCTN1	3089015		IPI00622912	20190	RYR1	3106661		IPI00783097	2617	GARS	3086849
IPI00115827	14467	GBAS	3092713		IPI00622364	56440	SNX1	3096393		IPI00654777	8665	EIF3F	3105744
IPI00115975	74568	MLKL	3101574		IPI00622235	269523	VCP	3092470		IPI00651660	6122	RPL3	3098003
IPI00116074	11429	ACO2	3087773		IPI00620256	16905	LMNA	3104551		IPI00646779	84617	TUBB6	3099725
IPI00116134	75221	DPP3	3090304		IPI00604969	22138	TTN	3089304		IPI00646625	6890	TAP1	3104644
IPI00116254	53381	PRDX4	3093026		IPI00556823	105787	PRKAA1	3102930		IPI00645078	7317	UBA1	3086928
IPI00116277	12464	CCT4	3087656		IPI00555125	16573	KIF5B	3104038		IPI00643041	221547	RANP1	3077719
IPI00116279	12465	CCT5	3091983		IPI00555113	19899	RPL18	3088725		IPI00641829	7919	BAT1	3098813
IPI00116281	12466	CCT6A	3092117		IPI00555069	18655	PGK1	3089915		IPI00640981	23352	UBR4	3102508
IPI00116283	12462	CCT3	3095356		IPI00555023	14870	GSTP1	3094777		IPI00604664	4719	NDUFS1	3096569
IPI00116498	22631	YWHAZ	3090870		IPI00553798	66395	AHNAK	3091587		IPI00554777	440	ASNS	3099322
IPI00116649	12798	CNN2	3097585		IPI00475154	20014	RPN2	3092746		IPI00554737	5518	PPP2R1A	3103314
IPI00116688	19340	RAB3D	3095103		IPI00474446	13665	EIF2S1	3100242		IPI00479217	3192	HNRNPU	3097685
IPI00116697	19346	RAB6A	3095102		IPI00473340	320528	VPS13C	3095711		IPI00479186	5315	PKM2	3094477
IPI00116748	67273	NDUFA10	3097534		IPI00469542	15464	HRC	3099016		IPI00478003	2	A2M	3086660
IPI00116753	110842	ETFA	3091469		IPI00469268	12469	CCT8	3087574		IPI00465361	6137	RPL13	3089517
IPI00116770	19330	RAB18	3088765		IPI00469103	85305	KARS	3099721		IPI00465248	2023	ENO1	3090746
IPI00116825	27407	ABCF2	3091459		IPI00468481	11947	ATP5B	3095627		IPI00465233	51386	EIF3L	3093633
IPI00116966	27053	ASNS	3099322		IPI00468203	12306	ANXA2	3095426		IPI00465084	1674	DES	3095125
IPI00117016	17217	MCM4	3088943		IPI00467833	21991	TPI1	3090253		IPI00456969	1778	DYNC1H1	3087065
IPI00117072	14208	PPM1G	3104603		IPI00467447	29875	IQGAP1	3102162		IPI00455599	391634	HSP90AB2P	3077248
IPI00117087	12539	CDC37	3102248		IPI00467172	17913	MYO1C	3092729		IPI00445429	22872	SEC31A	3087512
IPI00117288	15384	HNRNPAB	3095879		IPI00466069	13629	EEF2	3090336		IPI00440493	498	ATP5A1	3101633
IPI00117321	54351	C17orf81	3101738		IPI00465786	21894	TLN1	3089739		IPI00438229	10155	TRIM28	3092564
IPI00117348	22143	TUBA1B	3089383		IPI00464223	226101	MYOF	3098742		IPI00420014	23020	SNRNP200	3087396
IPI00117350	22145	TUBA4A	3089379		IPI00462157	434246	TRIM72	3092740		IPI00418471	7431	VIM	3088312
IPI00117352	22154	TUBB	3089370		IPI00462072	100044223	ENO1	3090746		IPI00414676	3326	HSP90AB1	3099737
IPI00117569	27207	RPS11	3098217		IPI00459725	67834	IDH3A	3101773		IPI00412579	4736	RPL10A	3093390
IPI00117910	21672	PRDX2	3090032		IPI00459493	21454	TCP1	3096857		IPI00410693	26135	SERBP1	3095099
IPI00118059	20425	SHMT1	3100357		IPI00457611	53860	2009-01-09	3088008		IPI00402185	10492	SYNCRIP	3093582
IPI00118344	22235	UGDH	3089337		IPI00457499	231659	GCN1L1	3086761		IPI00397904	9688	NUP93	3098639
IPI00118384	22627	YWHAE	3092817		IPI00454016	232087	MAT2A	3096024		IPI00396485	1915	EEF1A1	3098563
IPI00118413	21825	THBS1	3089781		IPI00454008	108037	SHMT2	3095189		IPI00396435	1665	DHX15	3089148
IPI00118676	13681	EIF4A1	3099177		IPI00453819	107045	LARS	3094983		IPI00396370	8662	EIF3B	3094544
IPI00118875	66656	EEF1D	3098878		IPI00453803	217342	UBE2O	3094393		IPI00394838	47	ACLY	3087127
IPI00118899	60595	ACTN4	3087698		IPI00453692	18008	NES	3088251		IPI00384444	3861	KRT14	3091909
IPI00118929	18518	IGBP1	3101986		IPI00421179	208643	EIF4G1	3087487		IPI00382844	50	ACO2	3087773
IPI00118930	108124	NAPA	3097326		IPI00420882	18293	OGDH	3099006		IPI00382697	2317	FLNB	3088386
IPI00118986	100047429	ATP5O	3087743		IPI00420832	19070	MOBKL3	3088779		IPI00376143	4176	MCM7	3094052
IPI00119057	13684	EIF4E	3096484		IPI00420577	67088	CAND2	3102536		IPI00339269	3310	HSPA6	3000449
IPI00119063	16971	LRP1	3086897		IPI00420394	271564	VPS13A	3087026		IPI00332511	5520	PPP2R2A	3102857
IPI00119111	71994	CNN3	3097584		IPI00420143	74996	USP47	3100327		IPI00332371	5211	PFKL	3108671
IPI00119115	11973	ATP6V1E1	3101584		IPI00410740	27267	CARS	3093110		IPI00328911	25831	HECTD1	3101235
IPI00119138	67003	UQCRC2	3090437		IPI00409936	70572	IPO5	3094102		IPI00328230	6711	SPTBN1	3099504
IPI00119219	56348	HSD17B12	3094736		IPI00408277	98733	OBSL1	3090216		IPI00306960	4677	NARS	3090764
IPI00119876	13424	DYNC1H1	3087065		IPI00407835	74383	UBAP2L	3086920		IPI00304612	23521	RPL13A	3089529
IPI00119896	23950	DNAJB6	3091495		IPI00407692	11964	ATP6V1A	3089875		IPI00304227	1009	CDH11	3098343
IPI00119930	19082	PRKAG1	3095424		IPI00407130	18746	PKM2	3094477		IPI00303476	506	ATP5B	3095627
IPI00120095	56045	SAMHD1	3097002		IPI00406371	14583	GFPT1	3106104		IPI00303207	6059	ABCE1	3094014
IPI00120212	66108	NDUFA9	3105683		IPI00405977	11426	MACF1	3101502		IPI00302927	55522	ILK-2	3002032
IPI00120457	110196	FDPS	3092051		IPI00405227	22330	VCL	3088304		IPI00302925	10694	CCT8	3087574
IPI00120495	15469	PRMT1	3099136		IPI00404981	234664	NAE1	3093104		IPI00302592	2316	FLNA	3105868
IPI00120716	14688	GNB1	3106050		IPI00403890	16593	KLC1	3088169		IPI00301263	790	CAD	3099189
IPI00120826	67437	SSR3	3101695		IPI00403040	24131	LDB3	3102245		IPI00301058	7408	VASP	3088212
IPI00120914	66085	EIF3F	3105744		IPI00396774	109272	MYBPC1	3103133		IPI00300371	23450	SF3B3	3102427
IPI00121128	56055	GTPBP2	3087461		IPI00387557	11472	ACTN2	3087919		IPI00299571	10130	PDIA6	3088194
IPI00121203	80914	UCK2	3088737		IPI00387422	22793	ZYX	3093959		IPI00298994	7094	TLN1	3089739
IPI00121309	68349	NDUFS3	3088197		IPI00380895	17883	MYH3	3105611		IPI00297779	10576	CCT2	3091600
IPI00121319	68337	CRIP2	3088229		IPI00380436	109711	ACTN1	3087696		IPI00296099	7057	THBS1	3089781
IPI00121341	72736	TMX1	3093116		IPI00379876	223723	TTLL12	3086846		IPI00295857	1314	COPA	3097397
IPI00121440	110826	ETFB	3091449		IPI00378974	242702	MYOM3	3103548		IPI00294879	5905	RANGAP1	3090146
IPI00121471	20719	SERPINB6	3096071		IPI00353563	14086	FSCN1	3098832		IPI00292071	29106	SCG3	3092494
IPI00121514	20867	STIP1	3086726		IPI00352488	231915	USPL1	3087694		IPI00291939	8243	SMC1A	3086839
IPI00121596	192159	PRPF8	3092981		IPI00348328	332131	KRT78	3108586		IPI00291510	3615	IMPDH2	3092126
IPI00121758	230908	TARDBP	3100935		IPI00346834	77055	KRT76	3101486		IPI00291175	7414	VCL	3088304
IPI00121788	18477	PRDX1	3102393		IPI00342603	239017	OGDHL	3092310		IPI00290770	7203	CCT3	3095356
IPI00121842	21355	TAP2	3086823		IPI00341282	11950	ATP5F1	3092828		IPI00290566	6950	TCP1	3096857
IPI00122547	22334	VDAC2	3087990		IPI00338964	11938	ATP2A2	3101620		IPI00289499	471	ATIC	3097410
IPI00122548	22335	VDAC3	3088524		IPI00338039	22151	TUBB2A	3087369		IPI00257508	1808	DPYSL2	3095243
IPI00122549	22333	VDAC1	3088296		IPI00337893	18597	PDHA1	3086998		IPI00220642	7532	YWHAG	3094278
IPI00122565	14569	GDI2	3089891		IPI00336324	17449	MDH1	3093851		IPI00220637	6301	C78314	3093141
IPI00122698	245688	RBBP7	3087266		IPI00331577	20539	SLC7A5	3109628		IPI00220327	3848	KRT1	3096701
IPI00122743	226414	DARS	3093649		IPI00331461	67025	RPL11	3106732		IPI00219585	5213	PFKM	3103156
IPI00122862	108156	MTHFD1	3097344		IPI00331459	53622	KRT85	3101193		IPI00219525	5226	PGD	3089568
IPI00122928	67951	TUBB6	3099725		IPI00331345	20091	RPS3A	3101529		IPI00219114	1639	DCTN1	3089015
IPI00123063	56430	CLIP1	3089947		IPI00331174	12468	CCT7	3093079		IPI00217952	2673	GFPT1	3106104
IPI00123129	56463	SND1	3091455		IPI00331092	20102	RPS4X	3088551		IPI00217223	10606	PAICS	3089042
IPI00123180	58222	RAB37	3105294		IPI00330958	11991	HNRNPD	3101598		IPI00216711	337880	KRTAP11-1	3003369
IPI00123181	17886	MYH9	3104976		IPI00330804	15519	HSP90AA1	3086747		IPI00216587	6202	RPS8	3096286
IPI00123199	53605	NAP1L1	3088480		IPI00330303	100046995	ATIC	3097410		IPI00216348	1781	DYNC1I2	3092538
IPI00123202	54138	ATXN10	3102994		IPI00330063	12340	CAPZA1	3102183		IPI00216319	7533	YWHAH	3094281
IPI00123278	69051	PYCR2	3094057		IPI00329942	30930	VPS26A	3104861		IPI00216049	3190	HNRNPK	3095886
IPI00123313	22201	UBA1	3086928		IPI00323881	16211	KPNB1	3086868		IPI00215948	1495	CTNNA1	3096707
IPI00123349	20334	SEC23A	3093559		IPI00323357	15481	HSPA8	3089510		IPI00215637	1654	DDX3X	3093234
IPI00123379	110611	HDLBP	3091062		IPI00323251	14469	GBP2	3098925		IPI00186290	1938	EEF2	3090336
IPI00123465	26894	COPS7A	3096601		IPI00322869	24015	ABCE1	3094014		IPI00184330	4171	MCM2	3097296
IPI00123494	21762	PSMD2	3106404		IPI00322828	23874	FARSB	3091465		IPI00180675	7846	TUBA1A	3089417
IPI00123589	225896	UBXN1	3098479		IPI00321718	12034	PHB2	3090897		IPI00179298	10075	HUWE1	3090882
IPI00123602	58184	RQCD1	3103091		IPI00321587	71888	KRT33A	3111455		IPI00178352	2318	FLNC	3088492
IPI00123624	219158	KIAA1967	3103086		IPI00321170	27367	RPL3	3098003		IPI00171199	5684	PSMA3	3095383
IPI00123878	68278	DDX39	3088647		IPI00320217	12461	CCT2	3091600		IPI00169383	5230	PGK1	3089915
IPI00123881	17219	MCM6	3095488		IPI00320208	55949	EEF1B2	3088958		IPI00167941	23195	MDN1	3094759
IPI00123891	13007	CSRP1	3096692		IPI00319994	16828	LDHA	3106422		IPI00165528	55031	USP47	3100327
IPI00124225	19188	PSME2	3095472		IPI00319992	14828	HSPA5	3100224		IPI00159049	26040	SETBP1	3102658
IPI00124240	12566	CDK2	3098663		IPI00319830	20742	SPTBN1	3099504		IPI00141318	10970	CKAP4	3086746
IPI00124248	12729	CLNS1A	3096981		IPI00318841	67160	EEF1G	3087708		IPI00140420	27044	SND1	3091455
IPI00124444	56421	PFKP	3096426		IPI00318671	98878	EHD4	3091043		IPI00106495	64151	NCAPG	3096153
IPI00124771	18674	SLC25A3	3091399		IPI00318614	269951	IDH2	3101595		IPI00103994	51520	LARS	3094983
IPI00124819	23789	CORO1B	3101100		IPI00318204	19139	PRPS1	3095480		IPI00100160	55832	CAND1	3091632
IPI00124820	23790	CORO1C	3089592		IPI00317740	14694	GNB2L1	3093702		IPI00034049	5976	UPF1	3096839
IPI00124879	13667	EIF2B4	3090494		IPI00315488	104458	RARS	3098033		IPI00032406	10294	DNAJA2	3094139
IPI00125091	16796	LASP1	3091491		IPI00314748	22388	WDR1	3087688		IPI00032140	871	SERPINH1	3103783
IPI00125143	11867	ARPC1B	3090913		IPI00314736	11737	ANP32A	3093065		IPI00031627	5430	POLR2A	3097525
IPI00125521	20103	RPS5	3100466		IPI00314439	22123	PSMD3	3089535		IPI00031583	8615	USO1	3097026
IPI00125899	12387	CTNNB1	3089462		IPI00314153	107271	YARS	3090970		IPI00031517	4175	MCM6	3095488
IPI00125971	67089	PSMC6	3100411		IPI00313296	107702	RNH1	3106473		IPI00031420	7358	UGDH	3089337
IPI00126042	68365	RAB14	3090185		IPI00312700	17901	MYL1	3094885		IPI00031397	2181	ACSL3	3091599
IPI00126048	23997	PSMD13	3103793		IPI00312128	21849	TRIM28	3092564		IPI00030275	10131	TRAP1	3086936
IPI00126115	94280	SFXN3	3097148		IPI00312067	16332	INPPL1	3102678		IPI00030131	7112	TMPO	3090623
IPI00126248	104112	ACLY	3087127		IPI00311873	19046	PPP1CB	3094861		IPI00029737	2182	ACSL4	3091598
IPI00126338	21917	TMPO	3090623		IPI00311682	11928	ATP1A1	3099097		IPI00029079	8833	GMPS	3100508
IPI00126396	17220	MCM7	3094052		IPI00311654	11937	ATP2A1	3094994		IPI00029054	22978	NT5C2	3087291
IPI00126716	192170	EIF4A3	3108752		IPI00310240	11749	ANXA6	3087806		IPI00029012	8661	EIF3A	3098667
IPI00126762	13001	CSNK2B	3096695		IPI00310091	51792	PPP2R1A	3103314		IPI00029011	23095	KIF1B	3102632
IPI00126892	76890	MEMO1	3087383		IPI00309997	14199	FHL1	3092013		IPI00028635	6185	RPN2	3092746
IPI00127406	26433	PLOD3	3093191		IPI00309035	103963	RPN1	3101934		IPI00028091	10096	ACTR3	3090914
IPI00127707	18521	PCBP2	3095547		IPI00308885	15510	HSPD1	3094690		IPI00027834	3191	HNRNPL	3095880
IPI00127841	11740	SLC25A5	3104597		IPI00308882	227197	NDUFS1	3096569		IPI00027626	908	CCT6A	3092117
IPI00127942	56431	DSTN	3096394		IPI00308162	78830	SLC25A12	3096639		IPI00027442	16	AARS	3087650
IPI00127989	56351	PTGES3	3088135		IPI00283862	26440	PSMA1	3088742		IPI00027230	7184	HSP90B1	3090026
IPI00128071	56041	USO1	3097026		IPI00279218	235606	APEH	3103034		IPI00027223	3417	IDH1	3100093
IPI00128202	68135	EIF3H	3087066		IPI00274747	229663	CSDE1	3099461		IPI00026904	158	ADSL	3103898
IPI00128209	11636	AK1	3093658		IPI00274407	233870	TUFM	3099293		IPI00026833	159	ADSS	3089863
IPI00128230	23942	MTA2	3104130		IPI00272381	18451	P4HA1	3096674		IPI00026781	2194	FASN	3091602
IPI00128326	12567	CDK4	3097036		IPI00271951	12304	PDIA4	3090551		IPI00026262	5921	RASA1	3104318
IPI00128818	13204	DHX15	3089148		IPI00270326	19181	PSMC2	3086713		IPI00025815	23435	TARDBP	3100935
IPI00128867	19291	PURB	3096581		IPI00269613	54709	EIF3I	3098478		IPI00025796	4722	NDUFS3	3088197
IPI00128880	75751	IPO4	3088848		IPI00269481	12345	CAPZB	3097682		IPI00025491	1973	EIF4A1	3099177
IPI00128904	23983	PCBP1	3104456		IPI00266281	53382	TXNL1	3097807		IPI00025329	6143	RPL19	3087601
IPI00128941	68090	YIF1A	3087167		IPI00265406	237823	PFAS	3106126		IPI00024719	8520	HAT1	3096607
IPI00129276	13669	EIF3A	3098667		IPI00265380	17885	MYH8	3104960		IPI00024466	56886	UGCGL1	3094599
IPI00129350	56454	ALDH18A1	3096473		IPI00261627	20916	SUCLA2	3099717		IPI00024425	23277	KIAA0664	3091907
IPI00129430	71514	SFPQ	3089435		IPI00230754	67863	SLC25A11	3092350		IPI00024364	3842	TNPO1	3090076
IPI00129526	22027	HSP90B1	3090026		IPI00230707	22628	YWHAG	3094278		IPI00024067	1213	CLTC	3093529
IPI00129527	19132	PRPH	3095466		IPI00230440	269378	AHCY	3104074		IPI00024048	1013	CDH15	3090160
IPI00129577	26926	AIFM1	3100688		IPI00230351	66945	SDHA	3087068		IPI00023919	5705	PSMC5	3093259
IPI00129803	21354	TAP1	3104644		IPI00230139	14228	FKBP4	3092065		IPI00023860	4673	NAP1L1	3088480
IPI00130016	66471	ANP32E	3100712		IPI00230108	14827	PDIA3	3098557		IPI00023649	55206	SBNO1	3091866
IPI00130102	13346	DES	3095125		IPI00229990	94186	STRN3	3097998		IPI00022881	8218	CLTCL1	3109045
IPI00130185	19045	PPP1CA	3094859		IPI00229859	27979	EIF3B	3094544		IPI00022830	55968	NSFL1C	3088953
IPI00130280	11946	ATP5A1	3101633		IPI00229845	27374	PRMT5	3087473		IPI00022774	7415	VCP	3092470
IPI00130324	80880	KANK3	3100024		IPI00229834	12847	COPA	3097397		IPI00022744	1434	CSE1L	3091015
IPI00130344	114584	CLIC1	3092086		IPI00229527	16993	LTA4H	3090851		IPI00022228	3069	HDLBP	3091062
IPI00130353	22321	VARS	3088228		IPI00229080	15516	HSP90AB1	3099737		IPI00021812	79026	AHNAK	3091587
IPI00130381	224727	BAT3	3096959		IPI00228548	13808	ENO3	3092636		IPI00021435	5701	PSMC2	3086713
IPI00130390	16561	KIF1B	3102632		IPI00227900	18747	PRKACA	3099927		IPI00021405	4000	LMNA	3104551
IPI00130530	76238	GRHPR	3092255		IPI00227843	22019	TPP2	3089941		IPI00021304	3849	KRT2	3106028
IPI00130621	218397	RASA1	3104318		IPI00227392	22629	YWHAH	3094281		IPI00021263	7534	YWHAZ	3090870
IPI00130840	59042	COPE	3091895		IPI00227299	22352	VIM	3088312		IPI00021048	26509	MYOF	3098742
IPI00130920	17755	MAP1B	3097222		IPI00227140	16664	KRT14	3091909		IPI00020672	10072	DPP3	3090304
IPI00131086	13427	DYNC1I2	3092538		IPI00226430	52538	ACAA2	3093564		IPI00019502	4627	MYH9	3104976
IPI00131138	192176	FLNA	3105868		IPI00226387	72542	PGAM5	3089633		IPI00019359	3857	KRT9	3109025
IPI00131176	17709	COX2	3100786		IPI00226384	213464	RBBP5	3088841		IPI00018931	55737	VPS35	3098612
IPI00131376	20741	SPTB	3103165		IPI00226073	98758	HNRNPF	3090231		IPI00018465	10574	CCT7	3093079
IPI00131695	11657	ALB	3104212		IPI00225961	236539	PHGDH	3097499		IPI00018398	5702	PSMC3	3087530
IPI00131701	50790	ACSL4	3091598		IPI00225307	20226	C78314	3093141		IPI00018146	10971	YWHAQ	3001302
IPI00131845	26443	PSMA6	3104817		IPI00225275	19309	PYGM	3095012		IPI00017617	1655	DDX5	3089288
IPI00131870	26572	COPS3	3093889		IPI00225209	216136	ILVBL	3086638		IPI00017451	10291	SF3A1	3094142
IPI00131871	26891	COPS4	3086798		IPI00225201	105148	IARS	3102538		IPI00017376	10483	SEC23B	3093560
IPI00131873	26893	COPS6	3086786		IPI00224644	83701	ARS2	3088170		IPI00017375	10484	SEC23A	3093559
IPI00132039	56428	MTCH2	3088678		IPI00224456	106393	SRL	3092332		IPI00017292	1499	CTNNB1	3089462
IPI00132042	68263	PDHB	3088624		IPI00224219	76983	SCFD1	3087195		IPI00016910	728689	EIF3CL	3106913
IPI00132080	66171	PGLS	3091947		IPI00223415	70223	NARS	3090764		IPI00014319	10625	IVNS1ABP	3088739
IPI00132089	19072	PREP	3095560		IPI00223253	15387	HNRNPK	3095886		IPI00013894	10963	STIP1	3086726
IPI00132096	66902	MTAP	3101386		IPI00223196	21953	TNNI2	3090606		IPI00013881	3187	HNRNPH1	3100123
IPI00132194	13722	SCYE1	3087608		IPI00223060	74551	PCK2	3101578		IPI00013808	81	ACTN4	3087698
IPI00132208	15502	DNAJA1	3095690		IPI00223047	216197	CKAP4	3086746		IPI00013683	10381	TUBB3	3089361
IPI00132443	76936	HNRNPM	3087281		IPI00222496	71853	PDIA6	3088194		IPI00013475	7280	TUBB2A	3087369
IPI00132456	68045	C14orf166	3087081		IPI00221581	75705	EIF4B	3088503		IPI00013452	2058	EPRS	3092627
IPI00132475	70361	LMAN1	3092552		IPI00221402	11674	ALDOA	3097603		IPI00013214	4172	MCM3	3087041
IPI00132728	66445	CYC1	3096676		IPI00187407	108679	COPS8	3087108		IPI00013003	32	ACACB	3087756
IPI00132762	68015	TRAP1	3086936		IPI00171974	75608	CHMP4B	3087810		IPI00012837	3799	KIF5B	3104038
IPI00132799	12261	C1QBP	3088599		IPI00169916	67300	CLTC	3093529		IPI00012535	3301	DNAJA1	3095690
IPI00133066	66997	PSMD12	3092382		IPI00169772	74205	ACSL3	3091599		IPI00012512	22800	RRAS2	3089474
IPI00133185	67115	RPL14	3088284		IPI00169463	227613	TUBB2C	3093933		IPI00012079	1975	EIF4B	3088503
IPI00133428	19179	PSMC1	3089432		IPI00162790	76808	RPL18A	3087917		IPI00012007	191	AHCY	3104074
IPI00133440	18673	PHB	3097944		IPI00154012	14479	USP15	3089246		IPI00011937	10549	PRDX4	3093026
IPI00133612	66736	TTC35	3102629		IPI00153943	21957	TNNT3	3090145		IPI00011654	203068	TUBB	3089370
IPI00133706	76308	RAB1B	3091884		IPI00153660	235339	DLAT	3091780		IPI00011603	5709	PSMD3	3089535
IPI00133903	15526	HSPA9	3099522		IPI00139301	110308	KRT5	3101170		IPI00011569	31	ACACA	3087762
IPI00133916	59013	HNRNPH1	3100123		IPI00138892	22186	UBA52	3089280		IPI00011200	26227	PHGDH	3097499
IPI00133977	17955	NAP1L4	3108157		IPI00138089	72946	LRRC47	3106036		IPI00011126	5700	PSMC1	3089432
IPI00134300	20823	SSB	3089493		IPI00137831	19672	RCN1	3098388		IPI00011107	3418	IDH2	3101595
IPI00134599	27050	RPS3	3099296		IPI00136703	12709	CKB	3097205		IPI00010865	1460	CSNK2B	3096695
IPI00134746	11898	ASS1	3095437		IPI00136701	11474	ACTN3	3087916		IPI00010720	22948	CCT5	3091983
IPI00135087	26754	COPS5	3086777		IPI00136251	56445	DNAJA2	3094139		IPI00010154	2664	GDI1	3090996
IPI00135186	12321	CALU	3103554		IPI00136119	228003	KBTBD10	3093962		IPI00009865	3858	KRT10	3000560
IPI00135190	71810	RANBP3	3105961		IPI00135977	29876	CLIC4	3093225		IPI00009342	8826	IQGAP1	3102162
IPI00135231	15926	IDH1	3100093		IPI00135640	19184	PSMC5	3093259		IPI00009322	4734	NEDD4	3108345
IPI00135640	19184	PSMC5	3093259		IPI00135231	15926	IDH1	3100093		IPI00008982	5832	ALDH18A1	3096473
IPI00135969	11566	ADSS	3089863		IPI00135186	12321	CALU	3103554		IPI00008164	5550	PREP	3095560
IPI00135977	29876	CLIC4	3093225		IPI00134809	78920	DLST	3093095		IPI00007765	3313	HSPA9	3099522
IPI00136207	20020	POLR2A	3097525		IPI00134599	27050	RPS3	3099296		IPI00007755	23011	RAB21	3091181
IPI00136251	56445	DNAJA2	3094139		IPI00134300	20823	SSB	3089493		IPI00007752	10383	TUBB2C	3093933
IPI00136703	12709	CKB	3097205		IPI00133977	17955	NAP1L4	3108157		IPI00007750	7277	TUBA4A	3089379
IPI00136912	20810	SRM	3104531		IPI00133903	15526	HSPA9	3099522		IPI00007402	10527	IPO7	3092843
IPI00137618	19354	RAC2	3095088		IPI00133612	66736	TTC35	3102629		IPI00006663	217	ALDH2	3093457
IPI00137831	19672	RCN1	3098388		IPI00133428	19179	PSMC1	3089432		IPI00006482	476	ATP1A1	3099097
IPI00138190	12552	CDH11	3098343		IPI00133206	19182	PSMC3	3087530		IPI00006025	9733	SART3	3087030
IPI00138691	68089	ARPC4	3087150		IPI00133066	66997	PSMD12	3092382		IPI00004860	5917	RARS	3098033
IPI00138892	22186	UBA52	3089280		IPI00132799	12261	C1QBP	3088599		IPI00003918	6124	RPL4	3086973
IPI00139637	56447	COPZ1	3090471		IPI00132762	68015	TRAP1	3086936		IPI00003881	3185	HNRNPF	3090231
IPI00153103	231872	MGC36522	3094069		IPI00132728	66445	CYC1	3096676		IPI00003865	3312	HSPA8	3089510
IPI00154004	107260	OTUB1	3101158		IPI00132456	68045	C14orf166	3087081		IPI00003802	4124	MAN2A1	3099966
IPI00162780	14693	GNB2	3100852		IPI00132443	76936	HNRNPM	3087281		IPI00003362	3309	HSPA5	3100224
IPI00162790	76808	RPL18A	3087917		IPI00132089	19072	PREP	3095560		IPI00002520	6472	SHMT2	3095189
IPI00169463	227613	TUBB2C	3093933		IPI00132080	66171	PGLS	3091947		IPI00001639	3837	KPNB1	3086868
IPI00169707	59069	TPM3	3090250		IPI00132042	68263	PDHB	3088624		IPI00000875	64852	TUT1	3095224
IPI00169734	69860	EIF1AD	3101266		IPI00131695	11657	ALB	3104212		IPI00000856	10979	FERMT2	3086751
IPI00169916	67300	CLTC	3093529		IPI00131329	170625	SNX18	3094528
IPI00171974	75608	CHMP4B	3087810		IPI00131086	13427	DYNC1I2	3092538
IPI00172226	68298	NCAPD2	3088483		IPI00130390	16561	KIF1B	3102632
IPI00177038	66713	ACTR2	3090740		IPI00130353	22321	VARS	3088228
IPI00187407	108679	COPS8	3087108		IPI00130344	114584	CLIC1	3092086
IPI00221402	11674	ALDOA	3097603		IPI00130280	11946	ATP5A1	3101633
IPI00221523	238799	TNPO1	3090076		IPI00130185	19045	PPP1CA	3094859
IPI00221528	238880	ACTBL2	3090892		IPI00130102	13346	DES	3095125
IPI00221566	72459	HTATSF1	3091325		IPI00130016	66471	ANP32E	3100712
IPI00221569	225791	ZADH2	3097829		IPI00130005	21955	TNNT1	3090601
IPI00221581	75705	EIF4B	3088503		IPI00129577	26926	AIFM1	3100688
IPI00221615	11844	ARF5	3104392		IPI00129526	22027	HSP90B1	3090026
IPI00221714	76479	SMNDC1	3090303		IPI00129512	19172	PSMB4	3090656
IPI00221798	52377	RCN3	3096559		IPI00129276	13669	EIF3A	3098667
IPI00222306	73699	PPP2R1B	3102907		IPI00128904	23983	PCBP1	3104456
IPI00222307	71805	NUP93	3098639		IPI00128880	75751	IPO4	3088848
IPI00222496	71853	PDIA6	3088194		IPI00128867	19291	PURB	3096581
IPI00223047	216197	CKAP4	3086746		IPI00128209	11636	AK1	3093658
IPI00223060	74551	PCK2	3101578		IPI00128202	68135	EIF3H	3087066
IPI00223092	97212	HADHA	3090403		IPI00127841	11740	SLC25A5	3104597
IPI00223217	22121	RPL13A	3089529		IPI00127707	18521	PCBP2	3095547
IPI00223253	15387	HNRNPK	3095886		IPI00127596	12715	CKM	3097177
IPI00223415	70223	NARS	3090764		IPI00126635	170718	IDH3B	3097970
IPI00223454	68473	MOBKL1A	3090067		IPI00126248	104112	ACLY	3087127
IPI00223759	69091	VPS26B	3087531		IPI00126048	23997	PSMD13	3103793
IPI00224219	76983	SCFD1	3087195		IPI00125971	67089	PSMC6	3100411
IPI00224518	19345	RAB5C	3095101		IPI00125899	12387	CTNNB1	3089462
IPI00224644	83701	ARS2	3088170		IPI00125880	23970	PACSIN2	3090322
IPI00225307	20226	C78314	3093141		IPI00125506	21952	TNNI1	3090607
IPI00225961	236539	PHGDH	3097499		IPI00125267	30960	VAPA	3103894
IPI00226073	98758	HNRNPF	3090231		IPI00124771	18674	SLC25A3	3091399
IPI00226205	21356	TAPBP	3095663		IPI00124700	22042	TFRC	3090108
IPI00226234	18786	PLAA	3086921		IPI00123802	15505	HSPH1	3087797
IPI00226515	21345	TAGLN	3104650		IPI00123624	219158	KIAA1967	3103086
IPI00226882	53421	SEC61A1	3103400		IPI00123494	21762	PSMD2	3106404
IPI00226930	107435	HAT1	3096607		IPI00123379	110611	HDLBP	3091062
IPI00227140	16664	KRT14	3091909		IPI00123319	22004	TPM2	3090385
IPI00227299	22352	VIM	3088312		IPI00123313	22201	UBA1	3086928
IPI00227392	22629	YWHAH	3094281		IPI00123181	17886	MYH9	3104976
IPI00227843	22019	TPP2	3089941		IPI00123063	56430	CLIP1	3089947
IPI00227865	17880	MYH11	3093657		IPI00122928	67951	TUBB6	3099725
IPI00227900	18747	PRKACA	3099927		IPI00122815	18453	P4HB	3086842
IPI00228113	270685	MTHFD1L	3089611		IPI00122743	226414	DARS	3093649
IPI00228236	66624	SPCS2	3098919		IPI00122698	245688	RBBP7	3087266
IPI00228617	14678	GNAI2	3100856		IPI00122565	14569	GDI2	3089891
IPI00228620	14686	GNAT2	3106053		IPI00122521	14359	FXR1	3099885
IPI00229080	15516	HSP90AB1	3099737		IPI00122350	53607	SNRPA	3087094
IPI00229613	11426	MACF1	3101502		IPI00122011	101943	SF3B3	3102427
IPI00229647	70549	TLN2	3099446		IPI00121887	21399	TCEA1	3099609
IPI00229834	12847	COPA	3097397		IPI00121788	18477	PRDX1	3102393
IPI00229845	27374	PRMT5	3087473		IPI00121641	21956	TNNT2	3090570
IPI00229856	98193	WDR42A	3094202		IPI00121514	20867	STIP1	3086726
IPI00229859	27979	EIF3B	3094544		IPI00121471	20719	SERPINB6	3096071
IPI00230035	13205	DDX3X	3093234		IPI00121440	110826	ETFB	3091449
IPI00230042	13361	DHFR	3095741		IPI00121420	69253	HSPB2	3090529
IPI00230044	59069	TPM3	3090250		IPI00121364	68938	ASPSCR1	3089257
IPI00230086	11991	HNRNPD	3101598		IPI00121089	18803	PLCG1	3110044
IPI00230108	14827	PDIA3	3098557		IPI00120495	15469	PRMT1	3099136
IPI00230351	66945	SDHA	3087068		IPI00119876	13424	DYNC1H1	3087065
IPI00230440	269378	AHCY	3104074		IPI00119203	11370	ACADVL	3087722
IPI00230682	54401	YWHAB	3092124		IPI00119138	67003	UQCRC2	3090437
IPI00230707	22628	YWHAG	3094278		IPI00119111	71994	CNN3	3097584
IPI00261239	224045	EIF2B5	3089470		IPI00119063	16971	LRP1	3086897
IPI00266281	53382	TXNL1	3097807		IPI00118986	100047429	ATP5O	3087743
IPI00268247	29870	GTSE1	3099260		IPI00118930	108124	NAPA	3097326
IPI00269613	54709	EIF3I	3098478		IPI00118929	18518	IGBP1	3101986
IPI00269661	229279	HNRNPA3	3101246		IPI00118875	66656	EEF1D	3098878
IPI00270326	19181	PSMC2	3086713		IPI00118834	14977	SLC39A7	3098777
IPI00271951	12304	PDIA4	3090551		IPI00118676	13681	EIF4A1	3099177
IPI00272381	18451	P4HA1	3096674		IPI00118384	22627	YWHAE	3092817
IPI00276222	218952	FERMT2	3086751		IPI00117352	22154	TUBB	3089370
IPI00277001	26441	PSMA4	3087865		IPI00117269	114566	KRT82	3108212
IPI00281011	17357	MARCKSL1	3092548		IPI00116966	27053	ASNS	3099322
IPI00284806	15452	HPRT1	3089595		IPI00116753	110842	ETFA	3091469
IPI00284925	14004	CHCHD2	3092718		IPI00116748	67273	NDUFA10	3097534
IPI00308222	13169	DBNL	3088993		IPI00116591	11409	ACADS	3087716
IPI00308882	227197	NDUFS1	3096569		IPI00116498	22631	YWHAZ	3090870
IPI00308885	15510	HSPD1	3094690		IPI00116283	12462	CCT3	3095356
IPI00308938	12334	CAPN2	3089869		IPI00116281	12466	CCT6A	3092117
IPI00308971	16004	IGF2R	3089447		IPI00116279	12465	CCT5	3091983
IPI00309035	103963	RPN1	3101934		IPI00116277	12464	CCT4	3087656
IPI00310091	51792	PPP2R1A	3103314		IPI00116074	11429	ACO2	3087773
IPI00311598	76071	JAKMIP1	3090305		IPI00115680	19089	PRKCSH	3091054
IPI00311682	11928	ATP1A1	3099097		IPI00115627	74117	ACTR3	3090914
IPI00311873	19046	PPP1CB	3094861		IPI00115564	11739	SLC25A4	3101101
IPI00312128	21849	TRIM28	3092564		IPI00115528	102866	PLS3	3096964
IPI00312527	12933	CRMP1	3095975		IPI00114819	70465	WDR77	3100469
IPI00313222	19988	RPL6	3092019		IPI00114733	12406	SERPINH1	3103783
IPI00313296	107702	RNH1	3106473		IPI00114593	11464	ACTC1	3087834
IPI00313475	11949	ATP5C1	3093379		IPI00114352	30948	BIN1	3103141
IPI00313558	213827	ARCN1	3090886		IPI00113870	18538	PCNA	3106361
IPI00314153	107271	YARS	3090970		IPI00113539	14268	FN1	3105822
IPI00314439	22123	PSMD3	3089535		IPI00113223	14104	FASN	3091602
IPI00314467	26446	PSMB3	3105748		IPI00113214	22225	USP5	3088979
IPI00314736	11737	ANP32A	3093065		IPI00113141	12974	DmelCG3861	3096568
IPI00314748	22388	WDR1	3087688		IPI00112963	12385	CTNNA1	3096707
IPI00315488	104458	RARS	3098033		IPI00112555	353172	GARS	3086849
IPI00315504	56327	ARL2	3092319		IPI00112251	22152	TUBB3	3089361
IPI00316067	15490	HSD17B7	3099126		IPI00111981	67059	OLA1	3099767
IPI00316740	13194	DDB1	3095183		IPI00111960	14387	GAA	3106327
IPI00317134	75786	CKAP5	3088806		IPI00111959	51797	CTPS	3086850
IPI00317604	27054	SEC23B	3093560		IPI00111885	22273	UQCRC1	3088509
IPI00317740	14694	GNB2L1	3093702		IPI00111556	19053	PPP2CB	3094803
IPI00318204	19139	PRPS1	3095480		IPI00111489	76952	NT5C2	3087291
IPI00318548	108121	U2AF1	3097324		IPI00111412	67891	RPL4	3086973
IPI00318595	80898	ERAP1	3107993		IPI00111218	11669	ALDH2	3093457
IPI00318614	269951	IDH2	3101595		IPI00111149	11544	ADPRH	3088755
IPI00318841	67160	EEF1G	3087708		IPI00110852	107513	SSR1	3098400
IPI00319830	20742	SPTBN1	3099504		IPI00110850	11461	ACTB	3087870
IPI00319992	14828	HSPA5	3100224		IPI00110827	11459	ACTA1	3087844
IPI00319994	16828	LDHA	3106422		IPI00110753	22142	TUBA1A	3089417
IPI00320188	59027	NAMPT	3091271		IPI00110684	67895	PPA1	3089520
IPI00320208	55949	EEF1B2	3088958		IPI00109505	68016	PTRFL	3086935
IPI00320217	12461	CCT2	3091600		IPI00109142	13885	ESD	3090666
IPI00321152	212528	TRMT1	3100095		IPI00108895	23996	PSMC4	3104465
IPI00321170	27367	RPL3	3098003
IPI00321190	19156	PSAP	3088199
IPI00321308	234734	AARS	3087650
IPI00321718	12034	PHB2	3090897
IPI00322096	67054	PAICS	3089042
IPI00322869	24015	ABCE1	3094014
IPI00323134	12558	CDH2	3098336
IPI00323251	14469	GBP2	3098925
IPI00323357	15481	HSPA8	3089510
IPI00323705	15185	HDAC6	3088905
IPI00323820	17216	MCM2	3097296
IPI00323822	66922	RRAS2	3089474
IPI00323881	16211	KPNB1	3086868
IPI00323971	23918	IMPDH2	3092126
IPI00330063	12340	CAPZA1	3102183
IPI00330303	100046995	ATIC	3097410
IPI00330804	15519	HSP90AA1	3086747
IPI00331092	20102	RPS4X	3088551
IPI00331155	56436	ADRM1	3087095
IPI00331174	12468	CCT7	3093079
IPI00331192	22230	UFD1L	3089323
IPI00331345	20091	RPS3A	3101529
IPI00331361	18432	MYBBP1A	3092875
IPI00331444	233726	IPO7	3092843
IPI00331459	53622	KRT85	3101193
IPI00331461	67025	RPL11	3106732
IPI00331549	52585	DHRS1	3087495
IPI00331556	15525	HSPA4	3089342
IPI00331644	19167	PSMA3	3095383
IPI00331663	11843	ARF4	3095629
IPI00337844	19386	RANBP2	3095161
IPI00337980	216344	RAB21	3091181
IPI00338039	22151	TUBB2A	3087369
IPI00338536	67680	SDHB	3089599
IPI00338604	77579	MYH10	3101984
IPI00339468	13211	DHX9	3088377
IPI00339916	107508	EPRS	3092627
IPI00340123	195018	ZZEF1	3092874
IPI00341282	11950	ATP5F1	3092828
IPI00346834	77055	KRT76	3101486
IPI00347110	223915	KRT73	3096700
IPI00347394	74148	KIAA0664	3091907
IPI00348328	332131	KRT78	3108586
IPI00349401	319322	SF3B2	3086635
IPI00351252	229363	GMPS	3100508
IPI00352488	231915	USPL1	3087694
IPI00353420	22288	UTRN	3088459
IPI00353563	14086	FSCN1	3098832
IPI00378681	69116	UBR4	3102508
IPI00380280	69719	CAD	3099189
IPI00380436	109711	ACTN1	3087696
IPI00380780	230233	IKBKAP	3095075
IPI00387232	386649	NSFL1C	3088953
IPI00387312	18641	PFKL	3108671
IPI00387422	22793	ZYX	3093959
IPI00396797	67040	DDX17	3092858
IPI00400168	68810	NEXN	3098629
IPI00403352	233789	SMG1	3094853
IPI00404359	108000	CENPF	3087210
IPI00404545	83814	NEDD4L	3090726
IPI00405227	22330	VCL	3088304
IPI00406117	56403	SYNCRIP	3093582
IPI00406371	14583	GFPT1	3106104
IPI00406447	22240	DPYSL3	3089332
IPI00406800	12345	CAPZB	3097682
IPI00407130	18746	PKM2	3094477
IPI00407764	72662	DIS3	3092750
IPI00408796	67465	SF3A1	3094142
IPI00408822	230598	NRD1	3091098
IPI00409462	53817	BAT1	3098813
IPI00415402	20910	STXBP1	3096038
IPI00420143	74996	USP47	3100327
IPI00420329	320632	SNRNP200	3087396
IPI00420344	107094	RRP12	3102171
IPI00420363	13207	DDX5	3089288
IPI00420559	117198	IVNS1ABP	3088739
IPI00420577	67088	CAND2	3102536
IPI00420602	227699	NUP188	3095455
IPI00420706	72416	LRPPRC	3090818
IPI00420724	12237	BUB3	3092328
IPI00420726	76846	RPS9	3087933
IPI00420832	19070	MOBKL3	3088779
IPI00420882	18293	OGDH	3099006
IPI00420949	19704	UPF1	3096839
IPI00421179	208643	EIF4G1	3087487
IPI00453532	101592	EFTUD1	3090456
IPI00453599	23837	CFDP1	3093453
IPI00453803	217342	UBE2O	3094393
IPI00453819	107045	LARS	3094983
IPI00453826	17184	MATR3	3107903
IPI00453996	71960	MYH14	3109644
IPI00454008	108037	SHMT2	3095189
IPI00454016	232087	MAT2A	3096024
IPI00457499	231659	GCN1L1	3086761
IPI00457611	53860	2009-01-09	3088008
IPI00458039	100019	MDN1	3094759
IPI00458392	69748	ALDH16A1	3102286
IPI00458583	51810	HNRNPU	3097685
IPI00458854	53890	SART3	3087030
IPI00459493	21454	TCP1	3096857
IPI00459725	67834	IDH3A	3101773
IPI00461469	216443	MARS	3092703
IPI00461653	30930	VPS26A	3104861
IPI00461857	108903	TBCD	3094306
IPI00462072	100044223	ENO1	3090746
IPI00462445	17999	NEDD4	3108345
IPI00462727	16562	KIF1C	3088049
IPI00463573	223691	EIF3L	3093633
IPI00463909	59026	HUWE1	3090882
IPI00464223	226101	MYOF	3098742
IPI00464348	21917	TMPO	3090623
IPI00465786	21894	TLN1	3089739
IPI00466069	13629	EEF2	3090336
IPI00466610	26395	MAP2K1	3098445
IPI00466820	20116	RPS8	3096286
IPI00466919	110208	PGD	3089568
IPI00467004	20846	STAT1	3102774
IPI00467338	19387	RANGAP1	3090146
IPI00467447	29875	IQGAP1	3102162
IPI00467833	21991	TPI1	3090253
IPI00468203	12306	ANXA2	3095426
IPI00468481	11947	ATP5B	3095627
IPI00468688	110960	TARS	3091410
IPI00469103	85305	KARS	3099721
IPI00469260	20624	EFTUD2	3092804
IPI00469268	12469	CCT8	3087574
IPI00470178	13008	CSRP2	3096691
IPI00471475	66870	SERBP1	3095099
IPI00473340	320528	VPS13C	3095711
IPI00474446	13665	EIF2S1	3100242
IPI00474783	107476	ACACA	3087762
IPI00475154	20014	RPN2	3092746
IPI00553257	66965	C16orf84	3088112
IPI00553777	15382	HNRNPA1	3095882
IPI00553798	66395	AHNAK	3091587
IPI00555023	14870	GSTP1	3094777
IPI00555069	18655	PGK1	3089915
IPI00555113	19899	RPL18	3088725
IPI00555125	16573	KIF5B	3104038
IPI00556823	105787	PRKAA1	3102930
IPI00605894	66395	AHNAK	3091587
IPI00620256	16905	LMNA	3104551
IPI00620302	66656	EEF1D	3098878
IPI00620362	15388	HNRNPL	3095880
IPI00621548	18984	POR	3092830
IPI00622235	269523	VCP	3092470
IPI00622283	72322	XPO5	3097731
IPI00624876	22323	VASP	3088212
IPI00625729	16678	KRT1	3096701
IPI00625759	101943	SF3B3	3102427
IPI00626106	21346	TAGLN2	3089770
IPI00626909	12333	CAPN1	3103549
IPI00626994	70572	IPO5	3094102
IPI00648658	12757	CLTA	3097517
IPI00651798	74205	ACSL3	3091599
IPI00651975	19285	PTRF	3096597
IPI00661414	76709	ARPC2	3089511
IPI00661508	243272	SBNO1	3091866
IPI00663627	286940	FLNB	3088386
IPI00664670	68794	FLNC	3088492
IPI00667471	71978	PPP2R2A	3102857
IPI00677736	70699	NUP205	3091356
IPI00678003	16434	ITPA	3102531
IPI00753793	20740	SPTAN1	3096158
IPI00758064	19182	PSMC3	3087530
IPI00762596	70435	INF2	3098216
IPI00762897	320011	UGCGL1	3094599
IPI00817011	72313	FRYL	3094533
IPI00831544	20430	CYFIP1	3099789
IPI00831567	70790	UBR5	3098156
IPI00845608	18008	NES	3088251
IPI00850362	240174	THADA	3097362
IPI00874364	170625	SNX18	3094528
IPI00874482	11465	ACTG1	3087837
IPI00880644	108989	TPR	3089118
IPI00882336	15184	HDAC5	3092159
IPI00896727	71902	CAND1	3091632
