# Supplementary material for: Proteomic Analysis of the Dysferlin Protein Complex Unveils Its Importance for Sarcolemmal Maintenance and Integrity
Source: PLoS One. 2010 Nov 5;5(11):e13854. doi: 10.1371/journal.pone.0013854 (PMC2974636; doi:10.1371/journal.pone.0013854)
Supplement: Table S2 — List of proteins identified by mass spectrometry. The number of total and unique peptides is limited to peptides with an individual Mascot score above 30 and the protein coverage is based on these peptides only. The tables are ranked based on emPAI scores [64]. (0.20 MB XLS) [file pone.0013854.s005.xls]

## Sheet: Proliferation
Unique concepts	Protein_ID	Protein_Name	Prot_Score	Prot_empai	Protein_Coverage_%	Pept_total	Peptide_uniq
IPI00874482	IPI00874482	Actg1 Actin, cytoplasmic 2	3218	13.09	65.1	134	17
IPI00117352	IPI00117352	Tubb5 Tubulin beta-5 chain	3038	11.4	63.1	122	22
IPI00169463	IPI00169463	Tubb2c1 Tubulin beta-2C chain	2595	9.63	59.3	13	3
IPI00338039	IPI00338039	Tubb2a Tubulin beta-2A chain	2439	8.89	52.1	7	2
IPI00114593	IPI00114593	Actc1 Actin, alpha cardiac muscle 1	2667	6.05	48.8	16	6
IPI00112251	IPI00112251	Tubb3 Tubulin beta-3 chain	1656	4.48	37.6	3	2
IPI00227299	IPI00227299	Vim Vimentin	1044	4.35	56.4	58	23
IPI00331345	IPI00331345	Rps3a 40S ribosomal protein S3a	389	3.66	42.8	23	11
IPI00317740	IPI00317740	Gnb2l1 Guanine nucleotide-binding protein subunit beta-2-like 1	774	3.53	45.1	32	13
IPI00122928	IPI00122928	Tubb6 Tubulin beta-6 chain	1056	3.47	42.3	6	4
IPI00118676	IPI00118676	Eif4a1 Eukaryotic initiation factor 4A-I	876	3.36	32.5	34	11
IPI00134599	IPI00134599	Rps3 40S ribosomal protein S3	731	3.28	48.6	29	10
IPI00622235	IPI00622235	Vcp Transitional endoplasmic reticulum ATPase	2401	2.94	38.8	97	25
IPI00407130	IPI00407130	Pkm2 Isoform M2 of Pyruvate kinase isozymes M1/M2	1402	2.9	49	54	21
IPI00323357	IPI00323357	Hspa8 Heat shock cognate 71 kDa protein	1279	2.57	35.1	46	19
IPI00121788	IPI00121788	Prdx1 Peroxiredoxin-1	287	2.52	35.2	14	6
IPI00119111	IPI00119111	Cnn3 Calponin-3	739	2.23	33.3	17	8
IPI00116498	IPI00116498	Ywhaz 14-3-3 protein zeta/delta	578	2.14	31	21	7
IPI00229080	IPI00229080	Hsp90ab1 Putative uncharacterized protein	2425	2.09	38.7	77	21
IPI00113870	IPI00113870	Pcna Proliferating cell nuclear antigen	288	2.01	36	11	8
IPI00118384	IPI00118384	Ywhae 14-3-3 protein epsilon	490	1.98	31.8	18	7
IPI00319994	IPI00319994	Ldha L-lactate dehydrogenase A chain	773	1.91	34	30	10
IPI00131138	IPI00131138	Flna Isoform 1 of Filamin-A	3069	1.87	39.5	138	71
IPI00230707	IPI00230707	Ywhag 14-3-3 protein gamma	482	1.72	31.6	15	5
IPI00221402	IPI00221402	Aldoa Fructose-bisphosphate aldolase A	947	1.7	32.1	29	9
IPI00321718	IPI00321718	Phb2 Prohibitin-2	292	1.63	29.1	10	8
IPI00459493	IPI00459493	Tcp1 Isoform 1 of T-complex protein 1 subunit alpha B	522	1.44	28.6	21	13
IPI00230682	IPI00230682	Ywhab Isoform Long of 14-3-3 protein beta/alpha	188	1.42	19.9	5	3
IPI00266281	IPI00266281	Txnl1 Thioredoxin-like protein 1	264	1.4	38.1	13	8
IPI00454008	IPI00454008	Shmt2 Serine hydroxymethyltransferase	503	1.3	25.2	18	10
IPI00555113	IPI00555113	Rpl18 60S ribosomal protein L18	378	1.26	25	10	5
IPI00117910	IPI00117910	Prdx2 Peroxiredoxin-2	200	1.23	24.2	9	5
IPI00406800	IPI00406800	Capzb Isoform 1 of F-actin-capping protein subunit beta	303	1.2	26	13	6
IPI00130280	IPI00130280	Atp5a1 ATP synthase subunit alpha, mitochondrial	1289	1.19	26	36	12
IPI00663627	IPI00663627	Flnb Filamin-B	1693	1.19	30.4	62	50
IPI00127841	IPI00127841	Slc25a5 ADP/ATP translocase 2	248	1.12	28.9	9	8
IPI00555023	IPI00555023	Gstp1 Glutathione S-transferase P 1	303	1.11	21.4	9	4
IPI00133440	IPI00133440	Phb Prohibitin	232	1.05	22.4	9	6
IPI00555069	IPI00555069	Pgk1 Phosphoglycerate kinase 1	328	1.05	24	9	6
IPI00110753	IPI00110753	Tuba1a Tubulin alpha-1A chain	1705	1.03	26.8	2	1
IPI00117348	IPI00117348	Tuba1b Tubulin alpha-1B chain	1718	1.03	26.8	54	8
IPI00109044	IPI00109044	2900073G15Rik myosin light chain, regulatory B-like	124	1.02	23.8	5	3
IPI00319992	IPI00319992	Hspa5 78 kDa glucose-regulated protein	811	1.01	25.3	27	11
IPI00114733	IPI00114733	Serpinh1 Serpin H1	420	1	31.4	16	9
IPI00113223	IPI00113223	Fasn Fatty acid synthase	1537	0.94	24.6	60	44
IPI00128904	IPI00128904	Pcbp1 Poly(rC)-binding protein 1	379	0.94	28.4	6	5
IPI00222496	IPI00222496	Pdia6 Putative uncharacterized protein	680	0.94	25.4	20	8
IPI00116283	IPI00116283	Cct3 T-complex protein 1 subunit gamma	605	0.91	22.4	21	9
IPI00465786	IPI00465786	Tln1 Talin-1	2050	0.9	28	76	45
IPI00133706	IPI00133706	Rab1b Ras-related protein Rab-1B	137	0.88	26.4	3	3
IPI00114491	IPI00114491	Cdc2a Cell division control protein 2 homolog	260	0.87	26.9	10	6
IPI00227392	IPI00227392	Ywhah 14-3-3 protein eta	186	0.87	20.3	6	4
IPI00314736	IPI00314736	Anp32a Acidic leucine-rich nuclear phosphoprotein 32 family member A	185	0.86	15.4	4	3
IPI00387232	IPI00387232	Nsfl1c Isoform 3 of NSFL1 cofactor p47	259	0.85	27.2	9	6
IPI00845608	IPI00845608	Nes Isoform 2 of Nestin	2039	0.85	18.7	74	23
IPI00125521	IPI00125521	Rps5 40S ribosomal protein S5	93	0.84	15.2	4	4
IPI00474446	IPI00474446	Eif2s1 Eukaryotic translation initiation factor 2 subunit 1	295	0.8	17.5	8	4
IPI00120495	IPI00120495	Prmt1 Isoform 1 of Protein arginine N-methyltransferase 1	305	0.79	17.8	8	5
IPI00466820	IPI00466820	Rps8;OTTMUSG00000022847 40S ribosomal protein S8	141	0.79	24.5	6	4
IPI00468481	IPI00468481	Atp5b ATP synthase subunit beta, mitochondrial	256	0.78	20.6	10	7
IPI00318841	IPI00318841	Eef1g Elongation factor 1-gamma	396	0.77	16.5	14	7
IPI00137831	IPI00137831	Rcn1 Reticulocalbin-1	542	0.76	20.9	11	6
IPI00171974	IPI00171974	Chmp4b Charged multivesicular body protein 4b	249	0.76	22.8	7	4
IPI00225961	IPI00225961	Phgdh D-3-phosphoglycerate dehydrogenase	478	0.76	20.1	20	9
IPI00223253	IPI00223253	Hnrnpk Isoform 1 of Heterogeneous nuclear ribonucleoprotein K	293	0.75	23.5	12	8
IPI00127989	IPI00127989	Ptges3;ENSMUSG00000040078;LOC100048119 Prostaglandin E synthase 3	233	0.74	14.4	7	3
IPI00330804	IPI00330804	Hsp90aa1 Heat shock protein HSP 90-alpha	1429	0.74	16.8	9	5
IPI00115564	IPI00115564	Slc25a4 ADP/ATP translocase 1	85	0.72	23.5	3	3
IPI00270326	IPI00270326	Psmc2 Adult male testis cDNA, RIKEN full-length enriched library, clone:4930525G09 product:PROTEASOME (PROSOME, MACROPAIN) 26S SUBUNIT, ATPASE 2, full insert sequence	331	0.72	21.5	12	8
IPI00313475	IPI00313475	Atp5c1 ATP synthase subunit gamma, mitochondrial	117	0.72	17.1	5	5
IPI00117569	IPI00117569	Rps11 Adult male cerebellum cDNA, RIKEN full-length enriched library, clone:1500004H08 product:ribosomal protein S11, full insert sequence	55	0.71	12.7	3	3
IPI00116649	IPI00116649	Cnn2 Calponin-2	211	0.7	16.7	4	3
IPI00467833	IPI00467833	Tpi1 Triosephosphate isomerase	359	0.69	19.3	14	4
IPI00130344	IPI00130344	Clic1 Chloride intracellular channel protein 1	221	0.68	24.9	8	4
IPI00331461	IPI00331461	Rpl11 60S ribosomal protein L11	141	0.68	18.5	6	3
IPI00133428	IPI00133428	Psmc1 26S protease regulatory subunit 4	212	0.67	24.1	9	7
IPI00221528	IPI00221528	Actbl2 Beta-actin-like protein 2	1055	0.66	16.5	1	1
IPI00469103	IPI00469103	Kars lysyl-tRNA synthetase isoform 1	412	0.66	16.8	18	9
IPI00117350	IPI00117350	Tuba4a Tubulin alpha-4A chain	504	0.65	18.3	1	1
IPI00132194	IPI00132194	Scye1 small inducible cytokine subfamily E, member 1	239	0.65	26.6	7	5
IPI00111556	IPI00111556	Ppp2cb Serine/threonine-protein phosphatase 2A catalytic subunit beta isoform	175	0.64	17.8	5	4
IPI00123891	IPI00123891	Csrp1 Cysteine and glycine-rich protein 1	77	0.64	20.2	4	2
IPI00405227	IPI00405227	Vcl Vinculin	813	0.64	19	35	15
IPI00664670	IPI00664670	Flnc Isoform 1 of Filamin-C	1069	0.64	20.3	38	32
IPI00133903	IPI00133903	Hspa9 Stress-70 protein, mitochondrial	682	0.63	20	22	10
IPI00269613	IPI00269613	Eif3i Eukaryotic translation initiation factor 3 subunit I	196	0.63	17.2	10	5
IPI00341282	IPI00341282	Atp5f1 ATP synthase subunit b, mitochondrial	95	0.63	15.2	5	4
IPI00123199	IPI00123199	Nap1l1 Nucleosome assembly protein 1-like 1	228	0.6	14.6	13	4
IPI00138892	IPI00138892	Uba52;OTTMUSG00000004411 hypothetical protein LOC666586	74	0.59	22.7	5	2
IPI00116770	IPI00116770	Rab18 Ras-related protein Rab-18	150	0.58	18	5	3
IPI00132042	IPI00132042	Pdhb Pyruvate dehydrogenase E1 component subunit beta, mitochondrial	137	0.58	17	6	5
IPI00118875	IPI00118875	Eef1d eukaryotic translation elongation factor 1 delta isoform a	980	0.56	14.8	33	7
IPI00124771	IPI00124771	Slc25a3 Phosphate carrier protein, mitochondrial	213	0.56	11.8	10	4
IPI00126396	IPI00126396	Mcm7 Adult male testis cDNA, RIKEN full-length enriched library, clone:4922505B22 product:minichromosome maintenance deficient 7 (S. cerevisiae), full insert sequence	361	0.56	18.5	13	10
IPI00122549	IPI00122549	Vdac1 Isoform Pl-VDAC1 of Voltage-dependent anion-selective channel protein 1	90	0.55	17.9	2	2
IPI00126042	IPI00126042	Rab14 Ras-related protein Rab-14	140	0.55	16.3	9	3
IPI00620256	IPI00620256	Lmna Isoform A of Lamin-A/C	376	0.55	17.3	14	9
IPI00461653	IPI00329942	Vps26a Isoform 2 of Vacuolar protein sorting-associated protein 26A	322	0.54	17.5	5	4
IPI00111265	IPI00111265	Capza2 F-actin-capping protein subunit alpha-2	172	0.54	24.1	6	4
IPI00330063	IPI00330063	Capza1 F-actin-capping protein subunit alpha-1	152	0.54	23.1	4	3
IPI00111560	IPI00111560	Set;671392 Isoform 1 of Protein SET	142	0.53	12.1	7	4
IPI00331174	IPI00331174	Cct7 T-complex protein 1 subunit eta	284	0.52	15.3	11	6
IPI00136912	IPI00136912	Srm Spermidine synthase	99	0.51	16.6	4	3
IPI00387422	IPI00387422	Zyx zyxin	208	0.51	20.9	13	7
IPI00466069	IPI00466069	Eef2 Elongation factor 2	465	0.51	16	18	11
IPI00115454	IPI00115454	Sfxn1 Sideroflexin-1	129	0.49	14.6	4	4
IPI00758064	IPI00758064	Psmc3 Proteasome (Prosome, macropain) 26S subunit ATPase 3	118	0.49	18.5	5	5
IPI00124225	IPI00124225	Psme2 Proteasome activator complex subunit 2	85	0.48	17.2	3	3
IPI00121440	IPI00121440	Etfb Electron transfer flavoprotein subunit beta	94	0.47	16.9	3	3
IPI00123181	IPI00123181	Myh9 Myosin-9	850	0.47	13.7	35	19
IPI00113536	IPI00113536	Anp32b Isoform 2 of Acidic leucine-rich nuclear phosphoprotein 32 family member B	465	0.46	14.9	20	4
IPI00120716	IPI00120716	Gnb1 Guanine nucleotide-binding protein G(I)/G(S)/G(T) subunit beta-1	119	0.46	15.6	5	4
IPI00122743	IPI00122743	Dars Aspartyl-tRNA synthetase, cytoplasmic	176	0.46	17.8	8	6
IPI00323251	IPI00323251	Gbp2 Interferon-induced guanylate-binding protein 2	412	0.46	15.4	17	7
IPI00462072	IPI00462072	Eno1;EG433182;LOC100044223 Alpha-enolase	215	0.46	17.7	7	5
IPI00463573	IPI00463573	Eif3eip Eukaryotic translation initiation factor 3 subunit E-interacting protein	230	0.46	13.5	9	6
IPI00127707	IPI00127707	Pcbp2 Isoform 1 of Poly(rC)-binding protein 2	381	0.45	15.5	10	4
IPI00230044	IPI00230044	Tpm3 Isoform 2 of Tropomyosin alpha-3 chain	105	0.44	18.1	4	3
IPI00111149	IPI00111149	Adprh [Protein ADP-ribosylarginine] hydrolase	68	0.43	14.4	4	4
IPI00130016	IPI00130016	Anp32e Isoform 1 of Acidic leucine-rich nuclear phosphoprotein 32 family member E	434	0.43	10.4	11	3
IPI00138691	IPI00138691	Arpc4 Actin-related protein 2/3 complex subunit 4	61	0.43	13.1	3	2
IPI00169916	IPI00169916	Cltc Clathrin heavy chain 1	842	0.43	16.8	32	19
IPI00308885	IPI00308885	Hspd1 Isoform 1 of 60 kDa heat shock protein, mitochondrial	312	0.43	14.7	8	5
IPI00339916	IPI00339916	Eprs Bifunctional aminoacyl-tRNA synthetase	816	0.43	13.5	25	14
IPI00121309	IPI00121309	Ndufs3 NADH dehydrogenase [ubiquinone] iron-sulfur protein 3, mitochondrial	93	0.42	14.1	4	3
IPI00122565	IPI00122565	Gdi2 Isoform 1 of Rab GDP dissociation inhibitor beta	248	0.42	12.8	8	4
IPI00464348	IPI00464348	Tmpo 10 days embryo whole body cDNA, RIKEN full-length enriched library, clone:2610305J08 product:thymopoietin, full insert sequence (Fragment)	65	0.42	14.8	3	3
IPI00406447	IPI00406447	Dpysl3 Collapsin response mediator protein 4A	354	0.41	45.4	13	5
IPI00120095	IPI00120095	Samhd1 SAM domain and HD domain-containing protein 1	194	0.41	12.3	11	6
IPI00122548	IPI00122548	Vdac3 Putative uncharacterized protein	103	0.41	14.4	4	3
IPI00132089	IPI00132089	Prep 0 day neonate skin cDNA, RIKEN full-length enriched library, clone:4631430M22 product:prolyl endopeptidase, full insert sequence	311	0.41	16.3	9	8
IPI00132799	IPI00132799	C1qbp complement component 1, q subcomponent binding protein	198	0.41	17.2	5	3
IPI00221615	IPI00221615	Arf5 ADP-ribosylation factor 5	69	0.41	11.7	2	1
IPI00331663	IPI00331663	Arf4 ADP-ribosylation factor 4	71	0.41	11.7	4	2
IPI00120826	IPI00120826	Ssr3 Isoform 1 of Translocon-associated protein subunit gamma	101	0.4	9.7	3	2
IPI00125899	IPI00125899	Ctnnb1 Catenin beta-1	478	0.4	11.1	18	6
IPI00130102	IPI00130102	Des Desmin	239	0.4	14.3	4	2
IPI00122547	IPI00122547	Vdac2 Voltage-dependent anion-selective channel protein 2	123	0.39	14.6	3	3
IPI00223415	IPI00223415	Nars Asparaginyl-tRNA synthetase, cytoplasmic	340	0.39	16.3	11	6
IPI00230042	IPI00230042	Dhfr Dihydrofolate reductase	57	0.39	13.9	2	2
IPI00110684	IPI00110684	Ppa1 Inorganic pyrophosphatase	142	0.38	21.8	7	4
IPI00111959	IPI00111959	Ctps CTP synthase 1	140	0.38	13.7	6	6
IPI00111981	IPI00111981	Ola1 Isoform 1 of Obg-like ATPase 1	146	0.38	8.8	5	3
IPI00118344	IPI00118344	Ugdh UDP-glucose 6-dehydrogenase	184	0.38	17	6	5
IPI00118930	IPI00118930	Napa Alpha-soluble NSF attachment protein	68	0.38	13.6	3	3
IPI00313222	IPI00313222	Rpl6 60S ribosomal protein L6	71	0.38	9.1	3	3
IPI00470178	IPI00470178	Csrp2 Cysteine and glycine-rich protein 2	61	0.38	13	2	2
IPI00135640	IPI00135640	Psmc5 26S protease regulatory subunit 8	287	0.37	21.7	9	6
IPI00226515	IPI00226515	Tagln Transgelin	55	0.37	10.4	3	2
IPI00661414	IPI00661414	Arpc2 Actin-related protein 2/3 complex subunit 2	87	0.37	10.7	3	3
IPI00112555	IPI00112555	Gars Glycyl-tRNA synthetase	285	0.36	13.7	12	7
IPI00314467	IPI00314467	Psmb3 Proteasome subunit beta type-3	73	0.36	14.6	2	2
IPI00321170	IPI00321170	Rpl3 60S ribosomal protein L3	92	0.36	14.4	5	4
IPI00116279	IPI00116279	Cct5 T-complex protein 1 subunit epsilon	246	0.35	12.6	7	5
IPI00126115	IPI00126115	Sfxn3 Isoform 1 of Sideroflexin-3	95	0.35	11.5	2	2
IPI00133185	IPI00133185	Rpl14 60S ribosomal protein L14	123	0.35	11.5	2	2
IPI00133977	IPI00133977	Nap1l4 Bone marrow stroma cell CRL-2028 SR-4987 cDNA, RIKEN full-length enriched library, clone:G430136P17 product:nucleosome assembly protein 1-like 4, full insert sequence	104	0.35	11.6	4	3
IPI00223217	IPI00223217	Rpl13a 60S ribosomal protein L13a	123	0.35	10.8	4	2
IPI00224518	IPI00224518	Rab5c Ras-related protein Rab-5C	95	0.35	11.1	4	2
IPI00469268	IPI00469268	Cct8 T-complex protein 1 subunit theta	173	0.35	12.8	5	5
IPI00648658	IPI00648658	Clta clathrin, light polypeptide (Lca) isoform d	109	0.35	9.7	2	1
IPI00223060	IPI00223060	Pck2 mitochondrial phosphoenolpyruvate carboxykinase 2	186	0.34	13	7	7
IPI00230351	IPI00230351	Sdha Succinate dehydrogenase [ubiquinone] flavoprotein subunit, mitochondrial	153	0.34	12	6	6
IPI00114368	IPI00114368	Sec22b Vesicle-trafficking protein SEC22b	119	0.33	15.3	3	2
IPI00114375	IPI00114375	Dpysl2 Dihydropyrimidinase-related protein 2	250	0.33	11.4	4	3
IPI00119876	IPI00119876	Dync1h1 Cytoplasmic dynein 1 heavy chain 1	1166	0.33	9.2	54	37
IPI00162780	IPI00162780	Gnb2 Guanine nucleotide-binding protein G(I)/G(S)/G(T) subunit beta-2	103	0.33	9.7	1	1
IPI00284806	IPI00284806	Hprt1 Hypoxanthine-guanine phosphoribosyltransferase	89	0.33	10.6	2	2
IPI00315488	IPI00315488	Rars Arginyl-tRNA synthetase, cytoplasmic	193	0.33	13	7	6
IPI00467338	IPI00467338	Rangap1 Ran GTPase-activating protein 1	140	0.33	9.5	7	5
IPI00116966	IPI00116966	Asns Asparagine synthetase [glutamine-hydrolyzing]	222	0.32	10.9	9	5
IPI00129526	IPI00129526	Hsp90b1 Endoplasmin	451	0.32	9.2	15	6
IPI00223759	IPI00223759	Vps26b Isoform 1 of Vacuolar protein sorting-associated protein 26B	181	0.32	11.9	3	3
IPI00124248	IPI00124248	Clns1a;OTTMUSG00000024510 Putative uncharacterized protein	72	0.31	21.6	2	2
IPI00131176	IPI00131176	mt-Co2 Cytochrome c oxidase subunit 2	62	0.31	11.5	3	2
IPI00132762	IPI00132762	Trap1 Heat shock protein 75 kDa, mitochondrial	623	0.31	11.8	6	5
IPI00308938	IPI00308938	Capn2 Calpain-2 catalytic subunit	216	0.31	9.4	10	5
IPI00310091	IPI00310091	Ppp2r1a Serine/threonine-protein phosphatase 2A 65 kDa regulatory subunit A alpha isoform	149	0.31	9.2	6	4
IPI00459725	IPI00459725	Idh3a Isoform 1 of Isocitrate dehydrogenase [NAD] subunit alpha, mitochondrial	75	0.31	7.9	3	3
IPI00466919	IPI00466919	Pgd 6-phosphogluconate dehydrogenase, decarboxylating	145	0.31	11	5	4
IPI00132080	IPI00132080	Pgls 6-phosphogluconolactonase	60	0.3	12.8	3	2
IPI00221581	IPI00221581	Eif4b Eukaryotic translation initiation factor 4B	178	0.3	10.3	8	4
IPI00223092	IPI00223092	Hadha Trifunctional enzyme subunit alpha, mitochondrial	244	0.3	9.8	7	5
IPI00309035	IPI00309035	Rpn1 Dolichyl-diphosphooligosaccharide--protein glycosyltransferase subunit 1	133	0.3	11	5	5
IPI00420363	IPI00420363	Ddx5 Probable ATP-dependent RNA helicase DDX5	146	0.3	9.9	4	4
IPI00555125	IPI00555125	Kif5b Kinesin family member 5B	356	0.3	11.5	10	8
IPI00123379	IPI00123379	Hdlbp Vigilin	382	0.29	34.1	11	6
IPI00113287	IPI00113287	Psmd9 10 days embryo whole body cDNA, RIKEN full-length enriched library, clone:2610305B01 product:proteasome (prosome, macropain) 26S subunit, non-ATPase, 9, full insert sequence	104	0.29	4.8	3	1
IPI00121471	IPI00121471	Serpinb6a Serpin B6	122	0.29	6.6	3	2
IPI00135977	IPI00135977	Clic4 Chloride intracellular channel protein 4	133	0.28	11.1	5	2
IPI00331644	IPI00331644	Psma3 Proteasome subunit alpha type-3	107	0.28	8.2	2	2
IPI00111181	IPI00111181	Vps35 Vacuolar protein sorting-associated protein 35	176	0.27	10.6	7	6
IPI00121758	IPI00121758	Tardbp TAR DNA-binding protein 43	170	0.27	9.4	4	3
IPI00331092	IPI00331092	Rps4x 40S ribosomal protein S4, X isoform	76	0.27	9.9	2	2
IPI00471475	IPI00471475	Serbp1 Isoform 1 of Plasminogen activator inhibitor 1 RNA-binding protein	236	0.27	8.8	7	3
IPI00111412	IPI00111412	Rpl4 60S ribosomal protein L4	100	0.26	11.2	4	3
IPI00117288	IPI00117288	Hnrnpab Heterogeneous nuclear ribonucleoprotein A/B	132	0.26	9.5	4	2
IPI00123465	IPI00123465	Cops7a Isoform 1 of COP9 signalosome complex subunit 7a	93	0.26	9.5	2	2
IPI00109142	IPI00109142	Esd S-formylglutathione hydrolase	97	0.25	7.8	3	1
IPI00111489	IPI00111489	Nt5c2 Cytosolic purine 5'-nucleotidase	133	0.25	9.3	5	3
IPI00115627	IPI00115627	Actr3 Actin-related protein 3	89	0.25	10.3	3	3
IPI00119138	IPI00119138	Uqcrc2 Cytochrome b-c1 complex subunit 2, mitochondrial	181	0.25	8.8	5	3
IPI00132096	IPI00132096	Mtap S-methyl-5'-thioadenosine phosphorylase	65	0.25	13.4	2	2
IPI00154004	IPI00154004	Otub1;LOC100046081 Ubiquitin thioesterase OTUB1	93	0.25	7.7	3	2
IPI00284925	IPI00284925	Chchd2 Coiled-coil-helix-coiled-coil-helix domain-containing protein 2, mitochondrial	64	0.25	15.7	2	1
IPI00123129	IPI00123129	Snd1 Staphylococcal nuclease domain-containing protein 1	177	0.24	9.9	8	6
IPI00133916	IPI00133916	Hnrnph1 Heterogeneous nuclear ribonucleoprotein H	111	0.24	10.2	3	3
IPI00314748	IPI00314748	Wdr1 WD repeat-containing protein 1	163	0.24	9.9	6	4
IPI00322869	IPI00322869	Abce1 ATP-binding cassette sub-family E member 1	140	0.24	9	5	4
IPI00453599	IPI00453599	Cfdp1 Craniofacial development protein 1	60	0.24	8.8	2	2
IPI00462445	IPI00462445	Nedd4 E3 ubiquitin-protein ligase NEDD4	235	0.24	8.9	9	6
IPI00119219	IPI00119219	Hsd17b12 Isoform 1 of Estradiol 17-beta-dehydrogenase 12	123	0.23	9.9	4	2
IPI00123602	IPI00123602	Rqcd1 Cell differentiation protein RCD1 homolog	84	0.23	8.4	2	2
IPI00129350	IPI00129350	Aldh18a1 Isoform Long of Delta-1-pyrroline-5-carboxylate synthetase	202	0.23	7.9	6	4
IPI00130840	IPI00130840	Cope Coatomer subunit epsilon	90	0.23	3.9	2	1
IPI00131086	IPI00131086	Dync1i2 Cytoplasmic dynein 1 intermediate chain 2	241	0.23	13.2	7	4
IPI00313296	IPI00313296	Rnh1 Ribonuclease inhibitor	60	0.23	10.3	3	3
IPI00318614	IPI00318614	Idh2 Isocitrate dehydrogenase [NADP], mitochondrial	152	0.23	9.5	4	3
IPI00323820	IPI00323820	Mcm2 CRL-1722 L5178Y-R cDNA, RIKEN full-length enriched library, clone:I730064M13 product:minichromosome maintenance deficient 2 mitotin (S. cerevisiae), full insert sequence	157	0.23	7.8	7	6
IPI00475154	IPI00475154	Rpn2 Dolichyl-diphosphooligosaccharide--protein glycosyltransferase subunit 2	116	0.23	9	5	4
IPI00896727	IPI00896727	Cand1 Cullin-associated NEDD8-dissociated protein 1	228	0.23	8.6	12	8
IPI00116753	IPI00116753	Etfa Electron transfer flavoprotein subunit alpha, mitochondrial	97	0.22	9.3	2	2
IPI00230035	IPI00230035	Ddx3x ATP-dependent RNA helicase DDX3X	170	0.22	7.3	7	4
IPI00271951	IPI00271951	Pdia4 protein disulfide isomerase associated 4	225	0.22	5.8	6	3
IPI00312128	IPI00312128	Trim28 Isoform 1 of Transcription intermediary factor 1-beta	144	0.22	11.9	6	5
IPI00321308	IPI00321308	Aars Alanyl-tRNA synthetase, cytoplasmic	316	0.22	6.1	11	5
IPI00221798	IPI00221798	Rcn3 Reticulocalbin-3	155	0.21	7.6	2	2
IPI00230108	IPI00230108	Pdia3 Protein disulfide-isomerase A3	62	0.21	7.9	3	3
IPI00320217	IPI00320217	Cct2 T-complex protein 1 subunit beta	101	0.21	9	5	4
IPI00351252	IPI00351252	Gmps GMP synthase [glutamine-hydrolyzing]	170	0.21	5.1	6	3
IPI00420724	IPI00420724	Bub3 Putative uncharacterized protein	102	0.21	8	2	2
IPI00753793	IPI00753793	Spna2 Isoform 2 of Spectrin alpha chain, brain	496	0.21	8.8	15	15
IPI00111045	IPI00111045	Timm50 Mitochondrial import inner membrane translocase subunit TIM50	225	0.2	6.2	3	2
IPI00112963	IPI00112963	Ctnna1 Catenin alpha-1	279	0.2	6.1	9	4
IPI00116281	IPI00116281	Cct6a T-complex protein 1 subunit zeta	108	0.2	7.5	3	3
IPI00117016	IPI00117016	Mcm4 DNA replication licensing factor MCM4	123	0.2	6.7	5	5
IPI00126248	IPI00126248	Acly Adult male testis cDNA, RIKEN full-length enriched library, clone:4922505F07 product:ATP citrate lyase, full insert sequence	198	0.2	7.1	7	6
IPI00127942	IPI00127942	Dstn Destrin	77	0.2	6.7	2	1
IPI00169734	IPI00169734	Eif1ad Probable RNA-binding protein EIF1AD	54	0.2	9.4	1	1
IPI00406371	IPI00406371	Gfpt1 Isoform 1 of Glucosamine--fructose-6-phosphate aminotransferase [isomerizing] 1	127	0.2	9.3	5	4
IPI00468203	IPI00468203	Anxa2 Annexin A2	236	0.2	6.2	5	2
IPI00553777	IPI00553777	Hnrnpa1 CRL-1722 L5178Y-R cDNA, RIKEN full-length enriched library, clone:I730007E13 product:heterogeneous nuclear ribonucleoprotein A1, full insert sequence	229	0.2	9.1	3	2
IPI00624876	IPI00624876	Vasp Vasodilator-stimulated phosphoprotein	103	0.2	7.5	3	2
IPI00115620	IPI00115620	Psat1 Phosphoserine aminotransferase	142	0.19	6.5	2	2
IPI00116134	IPI00116134	Dpp3 Dipeptidyl-peptidase 3	136	0.19	10.2	4	4
IPI00121514	IPI00121514	Stip1 Stress-induced-phosphoprotein 1	116	0.19	8.1	3	3
IPI00125143	IPI00125143	Arpc1b Arpc1b protein	110	0.19	8.2	3	2
IPI00139637	IPI00139637	Copz1 Coatomer subunit zeta-1	43	0.19	13	1	1
IPI00223047	IPI00223047	Ckap4 Cytoskeleton-associated protein 4	116	0.19	6.3	5	3
IPI00281011	IPI00281011	Marcksl1 MARCKS-related protein	38	0.19	7.5	1	1
IPI00464223	IPI00464223	Fer1l3 Isoform 1 of Myoferlin	300	0.19	7.8	15	12
IPI00626994	IPI00626994	Ipo5 Isoform 1 of Importin-5	155	0.19	7.6	6	6
IPI00882336	IPI00882336	Hdac5 20 kDa protein	218	0.19	10.9	22	1
IPI00137618	IPI00137618	Rac2 Ras-related C3 botulinum toxin substrate 2	49	0.18	23.4	1	1
IPI00125971	IPI00125971	Psmc6 26S protease regulatory subunit S10B	166	0.18	5.9	3	2
IPI00126048	IPI00126048	Psmd13 Isoform 1 of 26S proteasome non-ATPase regulatory subunit 13	57	0.18	4.8	2	2
IPI00128209	IPI00128209	Ak1 Isoform 1 of Adenylate kinase isoenzyme 1	46	0.18	7.2	1	1
IPI00136703	IPI00136703	Ckb Creatine kinase B-type	56	0.18	6.8	2	2
IPI00162790	IPI00162790	Rpl18a 60S ribosomal protein L18a	44	0.18	7.4	2	1
IPI00229859	IPI00229859	Eif3b Eif3b protein	254	0.18	7.1	8	4
IPI00315504	IPI00315504	Arl2 ADP-ribosylation factor-like protein 2	89	0.18	5.4	1	1
IPI00380280	IPI00380280	Cad carbamoyl-phosphate synthetase 2, aspartate transcarbamylase, and dihydroorotase	451	0.18	5.8	18	10
IPI00453819	IPI00453819	Lars Leucyl-tRNA synthetase, cytoplasmic	191	0.18	8.8	9	6
IPI00457611	IPI00457611	Sept9 Isoform 1 of Septin-9	174	0.18	6.5	6	3
IPI00467004	IPI00467004	Stat1 Adult male adrenal gland cDNA, RIKEN full-length enriched library, clone:B330003H23 product:signal transducer and activator of transcription 1, full insert sequence	194	0.18	3.4	5	2
IPI00620362	IPI00620362	Hnrnpl heterogeneous nuclear ribonucleoprotein L	80	0.18	9	3	3
IPI00625729	IPI00625729	Krt1 Keratin, type II cytoskeletal 1	1005	0.18	3.8	31	3
IPI00651975	IPI00651975	Ptrf NOD-derived CD11c +ve dendritic cells cDNA, RIKEN full-length enriched library, clone:F630003M19 product:polymerase I and transcript release factor, full insert sequence	57	0.18	7.7	1	1
IPI00177038	IPI00177038	Actr2 Actin-related protein 2	41	0.17	33	1	1
IPI00129276	IPI00129276	Eif3a Eukaryotic translation initiation factor 3 subunit A	152	0.17	5.3	9	7
IPI00131871	IPI00131871	Cops4 COP9 signalosome complex subunit 4	68	0.17	5.4	2	2
IPI00132208	IPI00132208	Dnaja1 DnaJ homolog subfamily A member 1	87	0.17	5.8	2	2
IPI00226073	IPI00226073	Hnrnpf Isoform 1 of Heterogeneous nuclear ribonucleoprotein F	117	0.17	8	2	2
IPI00226205	IPI00226205	Tapbp Isoform Short of Tapasin	88	0.17	8.3	3	2
IPI00420726	IPI00420726	Rps9 40S ribosomal protein S9	65	0.17	4.6	1	1
IPI00467447	IPI00467447	Iqgap1 Ras GTPase-activating-like protein IQGAP1	334	0.17	7.4	12	8
IPI00626106	IPI00626106	Tagln2 transgelin 2	54	0.17	16.6	1	1
IPI00678003	IPI00678003	Itpa Inosine triphosphate pyrophosphatase	62	0.17	5.6	1	1
IPI00110128	IPI00110128	2310016C16Rik Probable glutathione peroxidase 8	39	0.16	5.3	2	1
IPI00121319	IPI00121319	Crip2 Cysteine-rich protein 2	49	0.16	7.7	1	1
IPI00187407	IPI00187407	Cops8 COP9 signalosome complex subunit 8	162	0.16	6.7	4	1
IPI00308222	IPI00308222	Dbnl Isoform 2 of Drebrin-like protein	78	0.16	5.8	3	2
IPI00322096	IPI00322096	Paics Multifunctional protein ADE2	133	0.16	6.4	2	2
IPI00323822	IPI00323822	Rras2 Ras-related protein R-Ras2	84	0.16	5.9	2	1
IPI00337980	IPI00337980	Rab21 Ras-related protein Rab-21	55	0.16	4.5	1	1
IPI00119057	IPI00119057	Eif4e Eukaryotic translation initiation factor 4E	40	0.15	6.5	1	1
IPI00119115	IPI00119115	Atp6v1e1 Vacuolar proton pump subunit E 1	55	0.15	4.9	1	1
IPI00123494	IPI00123494	Psmd2 26S proteasome non-ATPase regulatory subunit 2	288	0.15	4.8	10	3
IPI00126762	IPI00126762	Csnk2b Casein kinase II subunit beta	52	0.15	5.1	1	1
IPI00135969	IPI00135969	Adss Adenylosuccinate synthetase isozyme 2	74	0.15	5.3	2	2
IPI00223454	IPI00223454	Mobkl1a Mps one binder kinase activator-like 1A	49	0.15	5.1	1	1
IPI00227140	IPI00227140	Krt14 Keratin, type I cytoskeletal 14	80	0.15	4.5	1	1
IPI00228236	IPI00228236	Spcs2 Signal peptidase complex subunit 2	42	0.15	8.4	1	1
IPI00320208	IPI00320208	Eef1b2 Elongation factor 1-beta	119	0.15	5.8	2	1
IPI00667471	IPI00667471	Ppp2r2a Serine/threonine-protein phosphatase 2A 55 kDa regulatory subunit B alpha isoform	77	0.15	5.1	2	2
IPI00114285	IPI00114285	Gsto1 Glutathione transferase omega-1	58	0.14	4.2	2	1
IPI00128071	IPI00128071	Uso1 Isoform 1 of General vesicular transport factor p115	102	0.14	5.9	4	4
IPI00131845	IPI00131845	Psma6 Proteasome subunit alpha type-6	87	0.14	5.3	2	1
IPI00221714	IPI00221714	Smndc1 Survival of motor neuron-related-splicing factor 30	42	0.14	5	1	1
IPI00353563	IPI00353563	Fscn1 Fascin	51	0.14	5.5	2	2
IPI00420832	IPI00420832	Mobkl3 Mps one binder kinase activator-like 3	43	0.14	4	2	1
IPI00111218	IPI00111218	Aldh2 Aldehyde dehydrogenase, mitochondrial	86	0.13	6	2	2
IPI00116074	IPI00116074	Aco2 Aconitate hydratase, mitochondrial	109	0.13	5.1	5	3
IPI00121203	IPI00121203	Uck2 Uridine-cytidine kinase 2	43	0.13	3.8	1	1
IPI00132456	IPI00132456	2700060E02Rik UPF0568 protein C14orf166 homolog	42	0.13	6.6	1	1
IPI00277001	IPI00277001	Psma4 Proteasome subunit alpha type-4	39	0.13	3.8	1	1
IPI00313558	IPI00313558	Arcn1 Coatomer subunit delta	60	0.13	4.5	3	2
IPI00314439	IPI00314439	Psmd3 26S proteasome non-ATPase regulatory subunit 3	98	0.13	5.5	2	2
IPI00318548	IPI00318548	U2af1 Splicing factor U2AF 35 kDa subunit	73	0.13	5.4	2	1
IPI00347110	IPI00347110	Krt73 Keratin, type II cytoskeletal 73	876	0.13	4.5	1	1
IPI00408796	IPI00408796	Sf3a1 Splicing factor 3 subunit 1	71	0.13	3.7	3	2
IPI00109813	IPI00109813	Hnrnpa0 12 days embryo head cDNA, RIKEN full-length enriched library, clone:3010025E17 product:Heterogeneous nuclear ribonucleoprotein A0 (hnRNP A0) homolog	92	0.12	5.2	1	1
IPI00114329	IPI00114329	Gclm Glutamate--cysteine ligase regulatory subunit	65	0.12	4.7	1	1
IPI00121341	IPI00121341	Txndc1 Thioredoxin domain-containing protein 1	61	0.12	4.3	1	1
IPI00125091	IPI00125091	Lasp1 LIM and SH3 domain protein 1	40	0.12	5.3	1	1
IPI00128941	IPI00128941	Yif1a Protein YIF1A	39	0.12	5.1	1	1
IPI00225307	IPI00225307	Sars ES cells cDNA, RIKEN full-length enriched library, clone:C330018O14 product:seryl-aminoacyl-tRNA synthetase 1, full insert sequence	92	0.12	4.3	2	2
IPI00272381	IPI00272381	P4ha1 2 days neonate sympathetic ganglion cDNA, RIKEN full-length enriched library, clone:7120485O14 product:procollagen-proline, 2-oxoglutarate 4-dioxygenase (proline 4-hydroxylase), alpha 1 polypeptide, full insert sequenc	121	0.12	5	2	2
IPI00314153	IPI00314153	Yars Tyrosyl-tRNA synthetase	63	0.12	4.8	3	2
IPI00323881	IPI00323881	Kpnb1 Importin subunit beta-1	308	0.12	4.8	7	3
IPI00330303	IPI00330303	Atic;LOC100046995 Bifunctional purine biosynthesis protein PURH	129	0.12	5.7	3	2
IPI00338536	IPI00338536	Sdhb Succinate dehydrogenase [ubiquinone] iron-sulfur subunit, mitochondrial	52	0.12	3.5	1	1
IPI00625759	IPI00625759	Sf3b3 Isoform 2 of Splicing factor 3B subunit 3	163	0.12	5.3	8	4
IPI00109415	IPI00109415	Ppp4c Serine/threonine-protein phosphatase 4 catalytic subunit	45	0.11	3.6	1	1
IPI00110852	IPI00110852	Ssr1 Translocon-associated protein alpha, muscle specific isoform	41	0.11	3.7	1	1
IPI00115663	IPI00115663	Dctn1 Isoform 1 of Dynactin subunit 1	130	0.11	3.6	5	4
IPI00115827	IPI00115827	Gbas Protein NipSnap homolog 2	63	0.11	5	1	1
IPI00117321	IPI00117321	Rai12 Dermal papilla-derived protein 6 homolog	46	0.11	3.7	2	1
IPI00118899	IPI00118899	Actn4 Alpha-actinin-4	205	0.11	3.8	5	3
IPI00123278	IPI00123278	Pycr2 Pyrroline-5-carboxylate reductase 2	65	0.11	3.4	1	1
IPI00123589	IPI00123589	Ubxn1 SAPK substrate protein 1	105	0.11	4	1	1
IPI00126892	IPI00126892	Memo1 Osteoclast-like cell cDNA, RIKEN full-length enriched library, clone:I420023N04 product:CGI-27 protein (C21orf19-like protein), full insert sequence	52	0.11	4.3	1	1
IPI00128326	IPI00128326	Cdk4 Cell division protein kinase 4	48	0.11	5.6	1	1
IPI00128867	IPI00128867	Purb Transcriptional activator protein Pur-beta	52	0.11	5.6	1	1
IPI00129577	IPI00129577	Aifm1 Apoptosis-inducing factor 1, mitochondrial	47	0.11	5.9	3	3
IPI00130353	IPI00130353	Vars Valyl-tRNA synthetase	100	0.11	4.8	4	4
IPI00130530	IPI00130530	Grhpr Glyoxylate reductase/hydroxypyruvate reductase	51	0.11	3.7	2	1
IPI00132039	IPI00132039	Mtch2 Mitochondrial carrier homolog 2	40	0.11	5.3	1	1
IPI00132728	IPI00132728	Cyc1 Isoform 1 of Cytochrome c1, heme protein, mitochondrial	40	0.11	4.9	1	1
IPI00133612	IPI00133612	Ttc35 Tetratricopeptide repeat protein 35	39	0.11	4.4	1	1
IPI00153103	IPI00153103	Jtv1 Multisynthetase complex auxiliary component p38	108	0.11	7.8	3	1
IPI00229856	IPI00229856	Wdr42a Isoform 1 of WD repeat-containing protein 42A	51	0.11	2.5	2	1
IPI00318204	IPI00318204	Prps1 Ribose-phosphate pyrophosphokinase	89	0.11	4.1	2	1
IPI00319830	IPI00319830	Spnb2 Isoform 1 of Spectrin beta chain, brain 1	298	0.11	4.3	8	8
IPI00331192	IPI00331192	Ufd1l 2 days neonate thymus thymic cells cDNA, RIKEN full-length enriched library, clone:E430027C02 product:ubiquitin fusion degradation 1 like, full insert sequence	97	0.11	3.9	1	1
IPI00331549	IPI00331549	Dhrs1 Dehydrogenase/reductase SDR family member 1	40	0.11	3.8	1	1
IPI00353420	IPI00353420	Utrn utrophin	381	0.11	3.8	11	11
IPI00378681	IPI00378681	Ubr4 Isoform 1 of E3 ubiquitin-protein ligase UBR4	423	0.11	4.8	21	17
IPI00380436	IPI00380436	Actn1 Alpha-actinin-1	204	0.11	3.9	1	1
IPI00421179	IPI00421179	Eif4g1 Isoform 1 of Eukaryotic translation initiation factor 4 gamma 1	124	0.11	4.3	6	5
IPI00113731	IPI00113731	Degs1 Sphingolipid delta(4)-desaturase DES1	61	0.1	5	2	1
IPI00114819	IPI00114819	Wdr77 Methylosome protein 50	104	0.1	5	1	1
IPI00115117	IPI00115117	Stoml2 Stomatin-like protein 2	183	0.1	6.5	4	1
IPI00118929	IPI00118929	Igbp1 Immunoglobulin-binding protein 1	48	0.1	5.3	1	1
IPI00119930	IPI00119930	Prkag1 5'-AMP-activated protein kinase subunit gamma-1	49	0.1	3.3	1	1
IPI00120914	IPI00120914	Eif3f Eukaryotic translation initiation factor 3 subunit F	53	0.1	4.7	1	1
IPI00121842	IPI00121842	Tap2 TAP2	95	0.1	4.1	2	2
IPI00123313	IPI00123313	Uba1 Ubiquitin-like modifier-activating enzyme 1	109	0.1	4.4	3	3
IPI00128230	IPI00128230	Mta2 Metastasis-associated protein MTA2	68	0.1	2.2	2	2
IPI00130185	IPI00130185	Ppp1ca Serine/threonine-protein phosphatase PP1-alpha catalytic subunit	62	0.1	3	2	1
IPI00131873	IPI00131873	Cops6 COP9 signalosome complex subunit 6	58	0.1	3.4	1	1
IPI00132443	IPI00132443	Hnrnpm Isoform 1 of Heterogeneous nuclear ribonucleoprotein M	54	0.1	4.1	2	2
IPI00135087	IPI00135087	Cops5 COP9 signalosome complex subunit 5	79	0.1	3	2	1
IPI00135186	IPI00135186	Calu Calumenin	39	0.1	4.1	1	1
IPI00224219	IPI00224219	Scfd1 Isoform 1 of Sec1 family domain-containing protein 1	42	0.1	4.2	2	2
IPI00230086	IPI00230086	Hnrnpd Isoform 2 of Heterogeneous nuclear ribonucleoprotein D0	104	0.1	4.2	2	1
IPI00311873	IPI00311873	Ppp1cb Serine/threonine-protein phosphatase PP1-beta catalytic subunit	50	0.1	3.1	1	1
IPI00316067	IPI00316067	Hsd17b7 3-keto-steroid reductase	56	0.1	5.1	1	1
IPI00348328	IPI00348328	Krt78 keratin Kb40	113	0.1	2.3	4	3
IPI00420559	IPI00420559	Ivns1abp Isoform 1 of Influenza virus NS1A-binding protein homolog	52	0.1	3.6	2	2
IPI00420882	IPI00420882	Ogdh Isoform 4 of 2-oxoglutarate dehydrogenase E1 component, mitochondrial	92	0.1	4.3	3	3
IPI00468688	IPI00468688	Tars Threonyl-tRNA synthetase, cytoplasmic	41	0.09	26.5	1	1
IPI00109330	IPI00109330	Cdh15 Cadherin-15	238	0.09	5.2	5	2
IPI00115546	IPI00115546	Gnao1 Isoform Alpha-2 of Guanine nucleotide-binding protein G(o) subunit alpha	67	0.09	3.1	1	1
IPI00116748	IPI00116748	Ndufa10 NADH dehydrogenase [ubiquinone] 1 alpha subcomplex subunit 10, mitochondrial	70	0.09	3.4	1	1
IPI00118413	IPI00118413	Thbs1 Thrombospondin 1	59	0.09	2.9	3	3
IPI00119896	IPI00119896	Dnajb6 Isoform A of DnaJ homolog subfamily B member 6	43	0.09	3.6	1	1
IPI00120212	IPI00120212	Ndufa9 NADH dehydrogenase [ubiquinone] 1 alpha subcomplex subunit 9, mitochondrial	39	0.09	2.7	1	1
IPI00120457	IPI00120457	Fdps Farnesyl pyrophosphate synthetase	42	0.09	4	1	1
IPI00128202	IPI00128202	Eif3h Eukaryotic translation initiation factor 3 subunit H	222	0.09	5.4	4	1
IPI00131701	IPI00131701	Acsl4 Isoform Long of Long-chain-fatty-acid--CoA ligase 4	63	0.09	4.6	2	2
IPI00138190	IPI00138190	Cdh11 Cadherin-11	72	0.09	4.8	2	2
IPI00221566	IPI00221566	Htatsf1 Isoform 1 of HIV Tat-specific factor 1 homolog	41	0.09	3.8	2	2
IPI00221569	IPI00221569	Zadh2 Zinc-binding alcohol dehydrogenase domain-containing protein 2	91	0.09	4	1	1
IPI00227900	IPI00227900	Prkaca Isoform 2 of cAMP-dependent protein kinase catalytic subunit alpha	45	0.09	2.6	1	1
IPI00269661	IPI00269661	Hnrnpa3 Isoform 1 of Heterogeneous nuclear ribonucleoprotein A3	71	0.09	2.6	1	1
IPI00331155	IPI00331155	Adrm1 Protein ADRM1	51	0.09	3.9	1	1
IPI00387312	IPI00387312	Pfkl phosphofructokinase, liver, B-type	114	0.09	3.8	2	2
IPI00454016	IPI00454016	Mat2a S-adenosylmethionine synthetase isoform type-2	79	0.09	3.8	1	1
IPI00463909	IPI00463909	Huwe1 HECT, UBA and WWE domain containing 1	539	0.09	3.7	14	11
IPI00466610	IPI00466610	Map2k1 Dual specificity mitogen-activated protein kinase kinase 1	45	0.09	3.1	1	1
IPI00108338	IPI00108338	Mcm3 DNA replication licensing factor MCM3	59	0.08	3.2	2	2
IPI00117087	IPI00117087	Cdc37 Hsp90 co-chaperone Cdc37	39	0.08	4	1	1
IPI00122698	IPI00122698	Rbbp7 Histone-binding protein RBBP7	41	0.08	2.4	1	1
IPI00123878	IPI00123878	Ddx39 Isoform 1 of ATP-dependent RNA helicase DDX39	45	0.08	3.3	1	1
IPI00123881	IPI00123881	Mcm6 DNA replication licensing factor MCM6	83	0.08	2.8	2	2
IPI00131870	IPI00131870	Cops3 COP9 signalosome complex subunit 3	59	0.08	4	1	1
IPI00134300	IPI00134300	Ssb Lupus La protein homolog	55	0.08	3.4	1	1
IPI00134746	IPI00134746	Ass1 Argininosuccinate synthase	47	0.08	1.9	1	1
IPI00135231	IPI00135231	Idh1 0 day neonate lung cDNA, RIKEN full-length enriched library, clone:E030024J03 product:isocitrate dehydrogenase 1 (NADP+), soluble, full insert sequence	52	0.08	3.1	1	1
IPI00136251	IPI00136251	Dnaja2 DnaJ homolog subfamily A member 2	92	0.08	3.2	3	1
IPI00230440	IPI00230440	ENSMUSG00000048538;Ahcy Adenosylhomocysteinase	81	0.08	3.5	1	1
IPI00409462	IPI00409462	Bat1a Spliceosome RNA helicase Bat1	45	0.08	3.3	1	1
IPI00420577	IPI00420577	Cand2 Cullin-associated NEDD8-dissociated protein 2	80	0.08	3.1	4	3
IPI00124820	IPI00124820	Coro1c Coronin-1C	41	0.07	24.1	1	1
IPI00228113	IPI00228113	Mthfd1l 111 kDa protein	41	0.07	34.8	1	1
IPI00469260	IPI00469260	Eftud2 116 kDa U5 small nuclear ribonucleoprotein component	45	0.07	21.1	1	1
IPI00111885	IPI00111885	Uqcrc1 Cytochrome b-c1 complex subunit 1, mitochondrial	46	0.07	2.5	1	1
IPI00115975	IPI00115975	Mlkl Isoform 1 of Mixed lineage kinase domain-like protein	177	0.07	3	2	1
IPI00122862	IPI00122862	Mthfd1 C-1-tetrahydrofolate synthase, cytoplasmic	71	0.07	2.5	4	2
IPI00123202	IPI00123202	Atxn10 Ataxin-10	46	0.07	3.2	1	1
IPI00124819	IPI00124819	Coro1b Coronin-1B	41	0.07	7	1	1
IPI00133066	IPI00133066	Psmd12 Bone marrow macrophage cDNA, RIKEN full-length enriched library, clone:I830057G04 product:proteasome (prosome, macropain) 26S subunit, non-ATPase, 12, full insert sequence	47	0.07	2.4	1	1
IPI00135190	IPI00135190	Ranbp3 Ran-binding protein 3	50	0.07	2.4	1	1
IPI00226882	IPI00226882	Sec61a1 Protein transport protein Sec61 subunit alpha isoform 1	61	0.07	2.3	1	1
IPI00226930	IPI00226930	Hat1 Histone aminotransferase 1	51	0.07	3.1	1	1
IPI00311682	IPI00311682	Atp1a1 Sodium/potassium-transporting ATPase subunit alpha-1	107	0.07	2.3	3	2
IPI00320188	IPI00320188	Nampt Nicotinamide phosphoribosyltransferase	78	0.07	2.6	2	1
IPI00323971	IPI00323971	Impdh2 Inosine-5'-monophosphate dehydrogenase 2	80	0.07	2.3	2	1
IPI00347394	IPI00347394	1300001I01Rik Activated spleen cDNA, RIKEN full-length enriched library, clone:F830210J11 product:Putative eukaryotic translation initiation factor 3 subunit (eIF-3) homolog	118	0.07	2.7	4	3
IPI00461469	IPI00461469	Mars Methionyl-tRNA synthetase, cytoplasmic	45	0.07	2.2	2	2
IPI00474783	IPI00474783	Acaca Isoform 1 of Acetyl-CoA carboxylase 1	135	0.07	3	6	5
IPI00553257	IPI00553257	2310061F22Rik UPF0432 protein C16orf84 homolog	47	0.07	3.1	1	1
IPI00553798	IPI00553798	Ahnak AHNAK nucleoprotein isoform 1	292	0.07	2.4	17	9
IPI00831567	IPI00831567	Ubr5 ubiquitin protein ligase E3 component n-recognin 5 isoform 1	130	0.07	3.1	6	6
IPI00130381	IPI00130381	Bat3 Large proline-rich protein BAT3	40	0.06	16.6	1	1
IPI00116277	IPI00116277	Cct4 T-complex protein 1 subunit delta	84	0.06	2.4	2	1
IPI00117072	IPI00117072	Ppm1g Protein phosphatase 1G	46	0.06	2.2	1	1
IPI00121128	IPI00121128	Gtpbp2 GTP-binding protein 2	57	0.06	2	4	1
IPI00124879	IPI00124879	Eif2b4 Isoform 1 of Translation initiation factor eIF-2B subunit delta	40	0.06	1.9	1	1
IPI00130621	IPI00130621	Rasa1 RAS p21 protein activator 1	57	0.06	3.5	2	2
IPI00132475	IPI00132475	Lman1 Putative uncharacterized protein	66	0.06	2	1	1
IPI00316740	IPI00316740	Ddb1 DNA damage-binding protein 1	134	0.06	3.6	5	2
IPI00323705	IPI00323705	Hdac6 Hdac6 protein	209	0.06	3.2	7	2
IPI00331459	IPI00331459	Krt85 Keratin type II cuticular Hb5	44	0.06	2	1	1
IPI00346834	IPI00346834	Krt76 Adult female vagina cDNA, RIKEN full-length enriched library, clone:9930024P18 product:similar to Keratin 2p	51	0.06	1.5	4	1
IPI00420949	IPI00420949	Upf1 Isoform 1 of Regulator of nonsense transcripts 1	74	0.06	1.8	4	2
IPI00461857	IPI00461857	Tbcd Tubulin-specific chaperone D	52	0.06	2	2	2
IPI00556823	IPI00556823	Prkaa1 protein kinase, AMP-activated, alpha 1 catalytic subunit	46	0.06	1.8	1	1
IPI00172226	IPI00172226	Ncapd2 Isoform 2 of Condensin complex subunit 1	42	0.05	21.2	1	1
IPI00651798	IPI00651798	Acsl3 acyl-CoA synthetase long-chain family member 3	69	0.05	20.3	1	1
IPI00109401	IPI00109401	Rpap3 RNA polymerase II-associated protein 3	40	0.05	4.4	1	1
IPI00116825	IPI00116825	Abcf2 ATP-binding cassette sub-family F member 2	53	0.05	2.1	2	1
IPI00129430	IPI00129430	Sfpq Splicing factor, proline- and glutamine-rich	45	0.05	2.1	1	1
IPI00129803	IPI00129803	Tap1 Antigen peptide transporter 1	74	0.05	1.5	2	1
IPI00131695	IPI00131695	Alb Serum albumin	71	0.05	2.1	1	1
IPI00229845	IPI00229845	Prmt5 Protein arginine N-methyltransferase 5	45	0.05	1.6	1	1
IPI00261239	IPI00261239	Eif2b5 Translation initiation factor eIF-2B subunit epsilon	52	0.05	1.8	1	1
IPI00268247	IPI00268247	Gtse1 G2 and S phase-expressed protein 1	41	0.05	2.2	1	1
IPI00276222	IPI00276222	Fermt2 Fermitin family homolog 2	82	0.05	2.1	2	1
IPI00308882	IPI00308882	Ndufs1 NADH-ubiquinone oxidoreductase 75 kDa subunit, mitochondrial	58	0.05	2.2	1	1
IPI00311598	IPI00311598	Jakmip1 Janus kinase and microtubule-interacting protein 1	49	0.05	1.4	3	1
IPI00321152	IPI00321152	Trmt1 N(2),N(2)-dimethylguanosine tRNA methyltransferase	75	0.05	1.7	1	1
IPI00331361	IPI00331361	Mybbp1a Myb-binding protein 1A	94	0.05	1.9	2	2
IPI00380780	IPI00380780	Ikbkap Elongator complex protein 1	109	0.05	2.3	2	2
IPI00406117	IPI00406117	Syncrip Isoform 1 of Heterogeneous nuclear ribonucleoprotein Q	56	0.05	2.1	1	1
IPI00415402	IPI00415402	Stxbp1 Isoform 1 of Syntaxin-binding protein 1	41	0.05	1.7	1	1
IPI00420706	IPI00420706	Lrpprc Leucine-rich PPR motif-containing protein, mitochondrial	121	0.05	2.2	2	2
IPI00453803	IPI00453803	Ube2o Ubiquitin-conjugating enzyme E2 O	59	0.05	2.5	2	2
IPI00621548	IPI00621548	Por NADPH--cytochrome P450 reductase	45	0.05	1.6	1	1
IPI00622283	IPI00622283	Xpo5 Isoform 1 of Exportin-5	116	0.05	2.2	4	2
IPI00661508	IPI00661508	Sbno1 Isoform 2 of Protein strawberry notch homolog 1	122	0.05	2.4	3	2
IPI00677736	IPI00677736	Nup205 18 days pregnant adult female placenta and extra embryonic tissue cDNA, RIKEN full-length enriched library, clone:3830404O05 product:hypothetical protein, full insert sequence	39	0.05	1.8	1	1
IPI00123624	IPI00123624	2610301G19Rik Protein KIAA1967 homolog	47	0.04	28.2	1	1
IPI00113214	IPI00113214	Usp5 Ubiquitin carboxyl-terminal hydrolase 5	50	0.04	1.7	1	1
IPI00123349	IPI00123349	Sec23a Protein transport protein Sec23A	74	0.04	1.4	1	1
IPI00127406	IPI00127406	Plod3 Procollagen-lysine,2-oxoglutarate 5-dioxygenase 3	69	0.04	1.9	2	1
IPI00128818	IPI00128818	Dhx15 Putative pre-mRNA-splicing factor ATP-dependent RNA helicase DHX15	68	0.04	1.6	2	1
IPI00130324	IPI00130324	Kank3 KN motif and ankyrin repeat domain-containing protein 3	50	0.04	1.8	1	1
IPI00221523	IPI00221523	Tnpo1 transportin 1 isoform 1	48	0.04	1.2	1	1
IPI00222307	IPI00222307	Nup93 Isoform 1 of Nuclear pore complex protein Nup93	54	0.04	1.3	1	1
IPI00224644	IPI00224644	Ars2 Isoform C of Arsenite-resistance protein 2	41	0.04	2	1	1
IPI00226234	IPI00226234	Plaa Phospholipase A-2-activating protein	42	0.04	1.3	1	1
IPI00317604	IPI00317604	Sec23b Protein transport protein Sec23B	60	0.04	1.4	1	1
IPI00323134	IPI00323134	Cdh2 Cadherin-2	40	0.04	1	2	1
IPI00331556	IPI00331556	Hspa4 Heat shock 70 kDa protein 4	43	0.04	1.7	1	1
IPI00349401	IPI00349401	Sf3b2 Bone marrow macrophage cDNA, RIKEN full-length enriched library, clone:I830028H02 product:splicing factor 3b, subunit 2, full insert sequence	55	0.04	1.4	1	1
IPI00453826	IPI00453826	Matr3 Matrin-3	39	0.04	1.3	1	1
IPI00457499	IPI00457499	Gcn1l1 GCN1 general control of amino-acid synthesis 1-like 1	97	0.04	1.4	3	3
IPI00458392	IPI00458392	Aldh16a1 Aldehyde dehydrogenase family 16 member A1	121	0.04	1.7	2	1
IPI00458583	IPI00458583	Hnrnpu Osteoclast-like cell cDNA, RIKEN full-length enriched library, clone:I420039N16 product:heterogeneous nuclear ribonucleoprotein U, full insert sequence	88	0.04	1.9	1	1
IPI00626909	IPI00626909	Capn1 Calpain-1 catalytic subunit	51	0.04	1.7	1	1
IPI00762897	IPI00762897	Ugcgl1 UDP-glucose ceramide glucosyltransferase-like 1	77	0.04	2.2	2	2
IPI00762596	IPI00762596	Inf2 Isoform 2 of Inverted formin-2	40	0.03	13.2	1	1
IPI00831544	IPI00831544	Cyfip1 Isoform 2 of Cytoplasmic FMR1-interacting protein 1	46	0.03	30.9	1	1
IPI00108388	IPI00108388	Usp9x Probable ubiquitin carboxyl-terminal hydrolase FAF-X	105	0.03	0.9	2	2
IPI00108780	IPI00108780	Ap2a1 Isoform A of AP-2 complex subunit alpha-1	41	0.03	1.2	1	1
IPI00112414	IPI00112414	Cse1l Exportin-2	51	0.03	1.8	1	1
IPI00121596	IPI00121596	Prpf8 Pre-mRNA-processing-splicing factor 8	53	0.03	1	2	2
IPI00128880	IPI00128880	Ipo4 Importin-4	183	0.03	1.6	4	1
IPI00227843	IPI00227843	Tpp2 Isoform Short of Tripeptidyl-peptidase 2	42	0.03	0.9	1	1
IPI00229834	IPI00229834	Copa Coatomer subunit alpha	55	0.03	1	1	1
IPI00318595	IPI00318595	Erap1 Endoplasmic reticulum aminopeptidase 1	56	0.03	1.4	1	1
IPI00331444	IPI00331444	Ipo7 Importin-7	71	0.03	1.9	3	1
IPI00352488	IPI00352488	Uspl1 Isoform 1 of Ubiquitin-specific peptidase-like protein 1	41	0.03	0.7	2	1
IPI00407764	IPI00407764	Dis3 Exosome complex exonuclease RRP44	40	0.03	1.1	1	1
IPI00408822	IPI00408822	Nrd1 Nardilysin	54	0.03	1.1	2	1
IPI00420329	IPI00420329	Ascc3l1 Activating signal cointegrator 1 complex subunit 3-like 1	61	0.03	0.9	2	2
IPI00420344	IPI00420344	Rrp12 RRP12-like protein	56	0.03	1.2	1	1
IPI00453532	IPI00453532	Eftud1 Elongation factor Tu GTP-binding domain-containing protein 1	42	0.03	0.9	2	1
IPI00458854	IPI00458854	Sart3 Isoform 1 of Squamous cell carcinoma antigen recognized by T-cells 3	57	0.03	1.2	1	1
IPI00462727	IPI00462727	Kif1c Kinesin-like protein KIF1C	55	0.03	1.9	1	1
IPI00130390	IPI00411082	Kif1b Isoform 1 of Kinesin-like protein KIF1B	55	0.02	21.4	1	1
IPI00850362	IPI00875059	Thada similar to death receptor interacting protein	40	0.02	24	1	1
IPI00123063	IPI00123063	Clip1 Isoform 1 of CAP-Gly domain-containing linker protein 1	57	0.02	1.2	1	1
IPI00136207	IPI00136207	Polr2a DNA-directed RNA polymerase II subunit RPB1	65	0.02	0.7	1	1
IPI00317134	IPI00317134	Ckap5 Cytoskeleton associated protein 5	44	0.02	0.6	1	1
IPI00339468	IPI00339468	Dhx9 Isoform 2 of ATP-dependent RNA helicase A	72	0.02	0.9	1	1
IPI00403352	IPI00403352	2610207I05Rik Isoform 1 of Serine/threonine-protein kinase SMG1	70	0.02	0.6	2	2
IPI00420143	IPI00420143	Usp47 Isoform 2 of Ubiquitin carboxyl-terminal hydrolase 47	62	0.02	0.7	1	1
IPI00420602	IPI00420602	Nup188 Nucleoporin NUP188 homolog	68	0.02	0.7	2	1
IPI00880644	IPI00880644	Tpr Nuclear pore complex-associated intranuclear coiled-coil protein TPR	45	0.01	26	1	1
IPI00119063	IPI00119063	Lrp1 Prolow-density lipoprotein receptor-related protein 1	73	0.01	0.6	2	2
IPI00130920	IPI00130920	Mtap1b Microtubule-associated protein 1B	45	0.01	0.7	1	1
IPI00229613	IPI00229613	Macf1 Isoform 3 of Microtubule-actin cross-linking factor 1	97	0.01	0.3	1	1
IPI00308971	IPI00308971	Igf2r Cation-independent mannose-6-phosphate receptor	46	0.01	0.8	2	2
IPI00337844	IPI00337844	Ranbp2 E3 SUMO-protein ligase RanBP2	43	0.01	0.5	1	1
IPI00340123	IPI00340123	Zzef1 Isoform 2 of Zinc finger ZZ-type and EF-hand domain-containing protein 1	39	0.01	0.5	1	1
IPI00404359	IPI00404359	Cenpf centromere protein F	42	0.01	0.3	1	1
IPI00458039	IPI00458039	Mdn1 Midasin homolog	64	0.01	0.4	2	2
IPI00473340	IPI00473340	Vps13c Chorein	72	0.01	0.3	1	1

## Sheet: Differentiation
Unique concepts	Protein_ID	Protein_Name	Prot_Score	Prot_empai	Protein_Coverage_%	Pept_total	Peptide_uniq
IPI00323357	IPI00323357	Hspa8 Heat shock cognate 71 kDa protein	1550	7.93	46	61	25
IPI00123319	IPI00123319	Tpm2 Isoform 1 of Tropomyosin beta chain	1195	7.73	47.9	46	16
IPI00117352	IPI00117352	Tubb5 Tubulin beta-5 chain	1222	6.49	49.8	8	3
IPI00338039	IPI00338039	Tubb2a Tubulin beta-2A chain	1256	6.43	49.7	49	18
IPI00110827	IPI00110827	Acta1 Actin, alpha skeletal muscle	1647	6.01	48.8	73	15
IPI00750790	IPI00750790	Ywhab Tyrosine 3-monooxygenase/tryptophan 5-monooxygenase activation protein, beta	262	5.7	50.3	10	4
IPI00169463	IPI00169463	Tubb2c1 Tubulin beta-2C chain	1103	5.44	46.3	1	1
IPI00114593	IPI00114593	Actc1 Actin, alpha cardiac muscle 1	1581	4.95	48.8	2	1
IPI00221402	IPI00221402	Aldoa Fructose-bisphosphate aldolase A	993	4.55	41.8	43	13
IPI00118384	IPI00118384	Ywhae 14-3-3 protein epsilon	606	4.48	48.6	29	12
IPI00331345	IPI00331345	Rps3a 40S ribosomal protein S3a	374	4.25	43.6	21	10
IPI00319994	IPI00319994	Ldha L-lactate dehydrogenase A chain	664	4.22	49.1	25	13
IPI00116498	IPI00116498	Ywhaz 14-3-3 protein zeta/delta	549	4.22	39.2	20	8
IPI00317740	IPI00317740	Gnb2l1 Guanine nucleotide-binding protein subunit beta-2-like 1	490	4.01	59.9	20	13
IPI00134599	IPI00134599	Rps3 40S ribosomal protein S3	348	3.89	63	17	14
IPI00110850	IPI00110850	Actb Actin, cytoplasmic 1	1165	3.65	44.8	11	5
IPI00407130	IPI00407130	Pkm2 Isoform M2 of Pyruvate kinase isozymes M1/M2	940	3.41	49.5	30	18
IPI00319992	IPI00319992	Hspa5 78 kDa glucose-regulated protein	989	3.05	39.1	32	19
IPI00751391	IPI00751391	Atp5c1 ATP synthase, H+ transporting, mitochondrial F1 complex, gamma polypeptide 1	235	2.91	36.7	8	7
IPI00312700	IPI00312700	Myl1 Myosin light chain 1, skeletal muscle isoform	190	2.91	30.9	10	6
IPI00122928	IPI00122928	Tubb6 Tubulin beta-6 chain	727	2.88	38.9	9	5
IPI00112251	IPI00112251	Tubb3 Tubulin beta-3 chain	772	2.84	26.7	2	1
IPI00115564	IPI00115564	Slc25a4 ADP/ATP translocase 1	319	2.65	40.6	7	6
IPI00125506	IPI00125506	Tnni1 Troponin I, slow skeletal muscle	309	2.63	34.8	12	7
IPI00153943	IPI00153943	Tnnt3 Troponin T3, skeletal, fast	723	2.5	30.6	22	6
IPI00110753	IPI00110753	Tuba1a Tubulin alpha-1A chain	578	2.33	42.8	25	14
IPI00127841	IPI00127841	Slc25a5 ADP/ATP translocase 2	387	2.27	35.2	16	10
IPI00229080	IPI00229080	Hsp90ab1 Putative uncharacterized protein	2017	2.09	25.7	79	17
IPI00136119	IPI00136119	Kbtbd10 Kelch repeat and BTB (POZ) domain containing 10	817	2.01	33.3	35	17
IPI00468481	IPI00468481	Atp5b ATP synthase subunit beta, mitochondrial	571	1.97	38.6	27	13
IPI00130280	IPI00130280	Atp5a1 ATP synthase subunit alpha, mitochondrial	942	1.96	33.8	30	15
IPI00331092	IPI00331092	Rps4x 40S ribosomal protein S4, X isoform	148	1.93	31.6	10	8
IPI00230707	IPI00230707	Ywhag 14-3-3 protein gamma	296	1.72	19.8	10	5
IPI00467833	IPI00467833	Tpi1 Triosephosphate isomerase	231	1.5	23.1	9	6
IPI00469103	IPI00469103	Kars lysyl-tRNA synthetase isoform 1	415	1.48	20.2	21	13
IPI00222496	IPI00222496	Pdia6 Putative uncharacterized protein	353	1.41	33.3	13	11
IPI00121420	IPI00121420	Hspb2 Isoform 1 of Heat shock protein beta-2	121	1.37	31.3	5	4
IPI00622235	IPI00622235	Vcp Transitional endoplasmic reticulum ATPase	1590	1.24	28.5	53	16
IPI00121788	IPI00121788	Prdx1 Peroxiredoxin-1	122	1.2	25.1	6	5
IPI00114733	IPI00114733	Serpinh1 Serpin H1	297	1.16	32.1	12	9
IPI00121440	IPI00121440	Etfb Electron transfer flavoprotein subunit beta	134	1.15	31.4	6	6
IPI00664670	IPI00664670	Flnc Isoform 1 of Filamin-C	4524	1.15	24.1	198	54
IPI00136703	IPI00136703	Ckb Creatine kinase B-type	277	1.12	18.9	9	5
IPI00318841	IPI00318841	Eef1g Elongation factor 1-gamma	392	1.04	22.7	15	8
IPI00459493	IPI00459493	Tcp1 Isoform 1 of T-complex protein 1 subunit alpha B	328	1.04	26.6	15	10
IPI00130005	IPI00130005	Tnnt1 Isoform 2 of Troponin T, slow skeletal muscle	93	0.99	20.3	8	4
IPI00130344	IPI00130344	Clic1 Chloride intracellular channel protein 1	265	0.92	21.2	6	4
IPI00555069	IPI00555069	Pgk1 Phosphoglycerate kinase 1	236	0.9	21.3	8	5
IPI00132042	IPI00132042	Pdhb Pyruvate dehydrogenase E1 component subunit beta, mitochondrial	217	0.89	21.4	9	6
IPI00135640	IPI00135640	Psmc5 26S protease regulatory subunit 8	280	0.88	30.5	11	9
IPI00118676	IPI00118676	Eif4a1 Eukaryotic initiation factor 4A-I	207	0.86	13.5	9	4
IPI00118986	IPI00118986	Atp5o;LOC100047429 ATP synthase subunit O, mitochondrial	101	0.83	27.2	4	4
IPI00230351	IPI00230351	Sdha Succinate dehydrogenase [ubiquinone] flavoprotein subunit, mitochondrial	457	0.8	20.9	17	10
IPI00111149	IPI00111149	Adprh [Protein ADP-ribosylarginine] hydrolase	129	0.71	18.2	6	4
IPI00133903	IPI00133903	Hspa9 Stress-70 protein, mitochondrial	318	0.71	19	13	9
IPI00116283	IPI00116283	Cct3 T-complex protein 1 subunit gamma	286	0.7	22	12	8
IPI00330804	IPI00330804	Hsp90aa1 Heat shock protein HSP 90-alpha	1220	0.67	10.8	2	1
IPI00857345	IPI00857345	Rps5 20 kDa protein	147	0.67	13.2	4	2
IPI00116753	IPI00116753	Etfa Electron transfer flavoprotein subunit alpha, mitochondrial	171	0.66	24.9	5	5
IPI00651975	IPI00651975	Ptrf NOD-derived CD11c +ve dendritic cells cDNA, RIKEN full-length enriched library, clone:F630003M19 product:polymerase I and transcript release factor, full insert sequence	93	0.65	22.6	3	3
IPI00227392	IPI00227392	Ywhah 14-3-3 protein eta	127	0.65	24.8	3	3
IPI00128209	IPI00128209	Ak1 Isoform 1 of Adenylate kinase isoenzyme 1	86	0.63	20.1	3	3
IPI00341282	IPI00341282	Atp5f1 ATP synthase subunit b, mitochondrial	69	0.63	10.2	4	3
IPI00135977	IPI00135977	Clic4 Chloride intracellular channel protein 4	68	0.63	16.6	7	3
IPI00331174	IPI00331174	Cct7 T-complex protein 1 subunit eta	261	0.62	23	8	7
IPI00315488	IPI00315488	Rars Arginyl-tRNA synthetase, cytoplasmic	214	0.61	18.2	10	10
IPI00128904	IPI00128904	Pcbp1 Poly(rC)-binding protein 1	145	0.6	15.7	5	4
IPI00138892	IPI00138892	Uba52;OTTMUSG00000004411 hypothetical protein LOC666586	57	0.59	22.7	3	2
IPI00269481	IPI00269481	Capzb Isoform 2 of F-actin-capping protein subunit beta	163	0.58	17.3	4	4
IPI00649084	IPI00649084	Phb Prohibitin	106	0.58	15.5	4	3
IPI00223415	IPI00223415	Nars Asparaginyl-tRNA synthetase, cytoplasmic	248	0.56	19.9	8	8
IPI00124771	IPI00124771	Slc25a3 Phosphate carrier protein, mitochondrial	210	0.56	13.4	12	4
IPI00133428	IPI00133428	Psmc1 26S protease regulatory subunit 4	103	0.55	15.2	6	4
IPI00171974	IPI00171974	Chmp4b Charged multivesicular body protein 4b	93	0.53	15.6	3	3
IPI00223253	IPI00223253	Hnrnpk Isoform 1 of Heterogeneous nuclear ribonucleoprotein K	128	0.52	16.2	7	5
IPI00121641	IPI00121641	Tnnt2 troponin T2, cardiac isoform a	98	0.49	10.6	5	4
IPI00119111	IPI00119111	Cnn3 Calponin-3	93	0.48	13	4	3
IPI00465786	IPI00465786	Tln1 Talin-1	1017	0.48	16.4	38	26
IPI00125267	IPI00125267	Vapa Vesicle-associated membrane protein-associated protein A	65	0.46	6.8	3	2
IPI00320217	IPI00320217	Cct2 T-complex protein 1 subunit beta	250	0.45	14.4	8	4
IPI00116281	IPI00116281	Cct6a T-complex protein 1 subunit zeta	220	0.45	17.1	7	5
IPI00127707	IPI00127707	Pcbp2 Isoform 1 of Poly(rC)-binding protein 2	124	0.45	11.6	1	1
IPI00309035	IPI00309035	Rpn1 Dolichyl-diphosphooligosaccharide--protein glycosyltransferase subunit 1	202	0.45	13.7	7	6
IPI00113870	IPI00113870	Pcna Proliferating cell nuclear antigen	94	0.44	17.2	3	3
IPI00224456	IPI00224456	Srl Isoform 1 of Sarcalumenin	312	0.44	11.1	12	7
IPI00459725	IPI00459725	Idh3a Isoform 1 of Isocitrate dehydrogenase [NAD] subunit alpha, mitochondrial	112	0.43	18	5	4
IPI00132799	IPI00132799	C1qbp complement component 1, q subcomponent binding protein	40	0.41	32.6	1	1
IPI00118875	IPI00118875	Eef1d eukaryotic translation elongation factor 1 delta isoform a	401	0.41	25.3	13	5
IPI00121514	IPI00121514	Stip1 Stress-induced-phosphoprotein 1	183	0.41	13.8	6	5
IPI00314153	IPI00314153	Yars Tyrosyl-tRNA synthetase	152	0.41	14.9	7	6
IPI00227299	IPI00227299	Vim Vimentin	170	0.4	10.1	6	4
IPI00223196	IPI00223196	Tnni2 Troponin I, fast skeletal muscle	38	0.39	35.7	1	1
IPI00266281	IPI00266281	Txnl1 Thioredoxin-like protein 1	46	0.39	44.6	1	1
IPI00111981	IPI00111981	Ola1 Isoform 1 of Obg-like ATPase 1	130	0.38	11.9	6	4
IPI00187407	IPI00187407	Cops8 COP9 signalosome complex subunit 8	56	0.35	12.9	2	2
IPI00132728	IPI00132728	Cyc1 Isoform 1 of Cytochrome c1, heme protein, mitochondrial	107	0.35	12.6	3	3
IPI00462072	IPI00462072	Eno1;EG433182;LOC100044223 Alpha-enolase	124	0.35	13.4	4	4
IPI00555023	IPI00555023	Gstp1 Glutathione S-transferase P 1	56	0.35	14.8	2	2
IPI00555125	IPI00555125	Kif5b Kinesin family member 5B	264	0.35	9.8	10	7
IPI00314439	IPI00314439	Psmd3 26S proteasome non-ATPase regulatory subunit 3	152	0.35	12.8	6	5
IPI00308885	IPI00308885	Hspd1 Isoform 1 of 60 kDa heat shock protein, mitochondrial	132	0.34	14	5	5
IPI00620256	IPI00620256	Lmna Isoform A of Lamin-A/C	334	0.34	11.7	11	6
IPI00229845	IPI00229845	Prmt5 Protein arginine N-methyltransferase 5	139	0.34	10.4	6	5
IPI00310240	IPI00310240	Anxa6 annexin A6 isoform b	108	0.33	15.3	7	7
IPI00135186	IPI00135186	Calu Calumenin	62	0.33	8.9	3	2
IPI00320208	IPI00320208	Eef1b2 Elongation factor 1-beta	299	0.33	12.4	5	2
IPI00313296	IPI00313296	Rnh1 Ribonuclease inhibitor	108	0.32	16.2	4	4
IPI00130102	IPI00130102	Des Desmin	76	0.31	8.1	2	2
IPI00420832	IPI00420832	Mobkl3 Mps one binder kinase activator-like 3	66	0.31	8.4	2	2
IPI00310091	IPI00310091	Ppp2r1a Serine/threonine-protein phosphatase 2A 65 kDa regulatory subunit A alpha isoform	148	0.31	10.5	6	4
IPI00462157	IPI00462157	Trim72 Tripartite motif-containing protein 72	80	0.31	14.9	4	4
IPI00109505	IPI00109505	2310039E09Rik Isoform 1 of PTRF/SDPR family protein	195	0.3	7.5	6	2
IPI00113223	IPI00113223	Fasn Fatty acid synthase	670	0.3	9.7	30	17
IPI00132456	IPI00132456	2700060E02Rik UPF0568 protein C14orf166 homolog	71	0.29	14.8	2	2
IPI00454008	IPI00454008	Shmt2 Serine hydroxymethyltransferase	194	0.29	6.9	9	3
IPI00314736	IPI00314736	Anp32a Acidic leucine-rich nuclear phosphoprotein 32 family member A	80	0.28	8.9	2	2
IPI00116277	IPI00116277	Cct4 T-complex protein 1 subunit delta	72	0.28	13.5	5	5
IPI00762897	IPI00762897	Ugcgl1 UDP-glucose ceramide glucosyltransferase-like 1	422	0.28	10	15	10
IPI00116591	IPI00116591	Acads Short-chain specific acyl-CoA dehydrogenase, mitochondrial	98	0.27	10.9	3	3
IPI00130016	IPI00130016	Anp32e Isoform 1 of Acidic leucine-rich nuclear phosphoprotein 32 family member E	62	0.27	12.7	2	2
IPI00228548	IPI00228548	Eno3 Beta-enolase	105	0.26	12.4	2	2
IPI00130353	IPI00130353	Vars Valyl-tRNA synthetase	356	0.26	9.1	12	8
IPI00109142	IPI00109142	Esd S-formylglutathione hydrolase	59	0.25	7.8	2	1
IPI00380895	IPI00380895	Myh3 Myosin-3	791	0.25	7.5	25	11
IPI00123181	IPI00123181	Myh9 Myosin-9	671	0.25	9.1	22	13
IPI00133977	IPI00133977	Nap1l4 Bone marrow stroma cell CRL-2028 SR-4987 cDNA, RIKEN full-length enriched library, clone:G430136P17 product:nucleosome assembly protein 1-like 4, full insert sequence	72	0.25	10.7	3	3
IPI00111489	IPI00111489	Nt5c2 Cytosolic purine 5'-nucleotidase	128	0.25	8.6	4	3
IPI00226387	IPI00226387	Pgam5 Isoform 2 of Phosphoglycerate mutase family member 5	109	0.25	9.1	3	2
IPI00119138	IPI00119138	Uqcrc2 Cytochrome b-c1 complex subunit 2, mitochondrial	137	0.25	9.1	3	3
IPI00129577	IPI00129577	Aifm1 Apoptosis-inducing factor 1, mitochondrial	128	0.24	11.8	4	4
IPI00330063	IPI00330063	Capza1 F-actin-capping protein subunit alpha-1	73	0.24	8.7	2	2
IPI00625729	IPI00625729	Krt1 Keratin, type II cytoskeletal 1	382	0.24	3.8	14	3
IPI00321718	IPI00321718	Phb2 Prohibitin-2	76	0.24	10.4	3	2
IPI00274407	IPI00274407	Tufm Isoform 1 of Elongation factor Tu, mitochondrial	95	0.24	8.2	3	3
IPI00116074	IPI00116074	Aco2 Aconitate hydratase, mitochondrial	366	0.23	7.8	11	4
IPI00661414	IPI00661414	Arpc2 Actin-related protein 2/3 complex subunit 2	53	0.23	7.7	2	2
IPI00113141	IPI00113141	Cs Citrate synthase, mitochondrial	128	0.23	7.1	4	3
IPI00125899	IPI00125899	Ctnnb1 Catenin beta-1	131	0.23	8.8	6	4
IPI00318614	IPI00318614	Idh2 Isocitrate dehydrogenase [NADP], mitochondrial	114	0.23	5.1	3	2
IPI00403890	IPI00403890	Klc1 kinesin light chain 1 isoform 1D	88	0.23	6	4	3
IPI00128867	IPI00128867	Purb Transcriptional activator protein Pur-beta	39	0.23	11.4	2	2
IPI00230754	IPI00230754	Slc25a11 Mitochondrial 2-oxoglutarate/malate carrier protein	73	0.23	9.6	2	2
IPI00753793	IPI00753793	Spna2 Isoform 2 of Spectrin alpha chain, brain	504	0.23	9.7	21	16
IPI00474446	IPI00474446	Eif2s1 Eukaryotic translation initiation factor 2 subunit 1	104	0.22	7.9	2	2
IPI00111556	IPI00111556	Ppp2cb Serine/threonine-protein phosphatase 2A catalytic subunit beta isoform	59	0.22	11.7	2	2
IPI00466069	IPI00466069	Eef2 Elongation factor 2	190	0.21	9.8	7	5
IPI00225961	IPI00225961	Phgdh D-3-phosphoglycerate dehydrogenase	77	0.21	8.8	3	3
IPI00130185	IPI00130185	Ppp1ca Serine/threonine-protein phosphatase PP1-alpha catalytic subunit	64	0.21	10.6	2	2
IPI00311873	IPI00311873	Ppp1cb Serine/threonine-protein phosphatase PP1-beta catalytic subunit	74	0.21	7.3	2	2
IPI00137831	IPI00137831	Rcn1 Reticulocalbin-1	58	0.21	4	2	1
IPI00308162	IPI00308162	Slc25a12 Calcium-binding mitochondrial carrier protein Aralar1	116	0.21	6.8	4	4
IPI00114819	IPI00114819	Wdr77 Methylosome protein 50	81	0.21	5	2	1
IPI00469268	IPI00469268	Cct8 T-complex protein 1 subunit theta	87	0.2	6.9	3	3
IPI00132762	IPI00132762	Trap1 Heat shock protein 75 kDa, mitochondrial	317	0.2	7.4	3	3
IPI00624876	IPI00624876	Vasp Vasodilator-stimulated phosphoprotein	88	0.2	8	2	2
IPI00387557	IPI00387557	Actn2 actinin alpha 2	172	0.19	7.2	6	4
IPI00116748	IPI00116748	Ndufa10 NADH dehydrogenase [ubiquinone] 1 alpha subcomplex subunit 10, mitochondrial	60	0.19	9.6	2	2
IPI00331461	IPI00331461	Rpl11 60S ribosomal protein L11	70	0.19	7.9	1	1
IPI00116966	IPI00116966	Asns Asparagine synthetase [glutamine-hydrolyzing]	99	0.18	8.4	3	3
IPI00311654	IPI00311654	Atp2a1 Sarcoplasmic/endoplasmic reticulum calcium ATPase 1	145	0.18	5.3	7	5
IPI00120495	IPI00120495	Prmt1 Isoform 1 of Protein arginine N-methyltransferase 1	113	0.18	7.5	3	2
IPI00125971	IPI00125971	Psmc6 26S protease regulatory subunit S10B	84	0.18	7.2	2	2
IPI00555113	IPI00555113	Rpl18 60S ribosomal protein L18	72	0.18	6.9	1	1
IPI00162790	IPI00162790	Rpl18a 60S ribosomal protein L18a	41	0.18	7.4	1	1
IPI00121471	IPI00121471	Serpinb6a Serpin B6	75	0.18	6.6	2	2
IPI00314748	IPI00314748	Wdr1 WD repeat-containing protein 1	75	0.18	8.6	3	3
IPI00407692	IPI00407692	Atp6v1a Isoform 1 of Vacuolar ATP synthase catalytic subunit A	85	0.17	5.2	3	2
IPI00229834	IPI00229834	Copa Coatomer subunit alpha	158	0.17	6.8	6	6
IPI00129276	IPI00129276	Eif3a Eukaryotic translation initiation factor 3 subunit A	271	0.17	6.5	11	6
IPI00675649	IPI00675649	Kbtbd5 Isoform 1 of Kelch repeat and BTB domain-containing protein 5	178	0.17	6.8	5	3
IPI00420882	IPI00420882	Ogdh Isoform 4 of 2-oxoglutarate dehydrogenase E1 component, mitochondrial	145	0.17	3.3	12	3
IPI00475154	IPI00475154	Rpn2 Dolichyl-diphosphooligosaccharide--protein glycosyltransferase subunit 2	90	0.17	6.8	3	3
IPI00319830	IPI00319830	Spnb2 Isoform 1 of Spectrin beta chain, brain 1	395	0.17	6.4	16	10
IPI00123313	IPI00123313	Uba1 Ubiquitin-like modifier-activating enzyme 1	201	0.17	5.5	6	4
IPI00119203	IPI00119203	Acadvl Very long-chain specific acyl-CoA dehydrogenase, mitochondrial	130	0.16	5.9	3	2
IPI00135231	IPI00135231	Idh1 0 day neonate lung cDNA, RIKEN full-length enriched library, clone:E030024J03 product:isocitrate dehydrogenase 1 (NADP+), soluble, full insert sequence	77	0.16	3.1	2	1
IPI00321587	IPI00321587	Krt33a keratin 33A	54	0.16	5	2	2
IPI00223060	IPI00223060	Pck2 mitochondrial phosphoenolpyruvate carboxykinase 2	90	0.16	5.8	3	3
IPI00133206	IPI00133206	Psmc3 26S protease regulatory subunit 6A	76	0.16	6.6	2	2
IPI00108895	IPI00108895	Psmc4 26S protease regulatory subunit 6B	40	0.16	5.5	4	2
IPI00379876	IPI00379876	Ttll12 Tubulin--tyrosine ligase-like protein 12	84	0.16	5.3	3	3
IPI00380436	IPI00380436	Actn1 Alpha-actinin-1	212	0.15	5.5	10	4
IPI00831676	IPI00831676	Dysf 237 kDa protein	220	0.15	6.5	9	9
IPI00230139	IPI00230139	Fkbp4 FK506-binding protein 4	48	0.15	3.9	2	1
IPI00227140	IPI00227140	Krt14 Keratin, type I cytoskeletal 14	126	0.15	4.5	1	1
IPI00169772	IPI00169772	Acsl3 Long-chain-fatty-acid--CoA ligase 3	120	0.14	5.4	3	3
IPI00112555	IPI00112555	Gars Glycyl-tRNA synthetase	77	0.14	7.7	3	3
IPI00132080	IPI00132080	Pgls 6-phosphogluconolactonase	54	0.14	5.8	1	1
IPI00116279	IPI00116279	Cct5 T-complex protein 1 subunit epsilon	136	0.13	5.9	3	2
IPI00122743	IPI00122743	Dars Aspartyl-tRNA synthetase, cytoplasmic	50	0.13	5	2	2
IPI00122815	IPI00122815	P4hb 17 days embryo kidney cDNA, RIKEN full-length enriched library, clone:I920160L24 product:prolyl 4-hydroxylase, beta polypeptide, full insert sequence	45	0.13	8.3	2	2
IPI00115680	IPI00115680	Prkcsh Isoform 1 of Glucosidase 2 subunit beta	96	0.13	4.8	2	2
IPI00283862	IPI00283862	Psma1 Proteasome subunit alpha type-1	40	0.13	4.6	1	1
IPI00129512	IPI00129512	Psmb4 Proteasome subunit beta type-4	38	0.13	3.8	1	1
IPI00330303	IPI00330303	Atic;LOC100046995 Bifunctional purine biosynthesis protein PURH	63	0.12	6.1	2	2
IPI00114352	IPI00114352	Bin1 Isoform 1 of Myc box-dependent-interacting protein 1	88	0.12	6.3	3	2
IPI00123063	IPI00123063	Clip1 Isoform 1 of CAP-Gly domain-containing linker protein 1	224	0.12	5.1	6	4
IPI00318671	IPI00318671	Ehd4 EH-domain containing 4-KJR (Fragment)	114	0.12	5.5	2	2
IPI00139301	IPI00139301	Krt5 Keratin, type II cytoskeletal 5	261	0.12	3.8	6	2
IPI00138089	IPI00138089	Lrrc47 Leucine-rich repeat-containing protein 47	45	0.12	23.6	1	1
IPI00272381	IPI00272381	P4ha1 2 days neonate sympathetic ganglion cDNA, RIKEN full-length enriched library, clone:7120485O14 product:procollagen-proline, 2-oxoglutarate 4-dioxygenase (proline 4-hydroxylase), alpha 1 polypeptide, full insert sequenc	90	0.12	5	3	2
IPI00225307	IPI00225307	Sars ES cells cDNA, RIKEN full-length enriched library, clone:C330018O14 product:seryl-aminoacyl-tRNA synthetase 1, full insert sequence	87	0.12	5	2	2
IPI00122350	IPI00122350	Snrpa U1 small nuclear ribonucleoprotein A	48	0.12	3.5	1	1
IPI00387422	IPI00387422	Zyx zyxin	49	0.12	25.2	1	1
IPI00322869	IPI00322869	Abce1 ATP-binding cassette sub-family E member 1	60	0.11	5.7	2	2
IPI00136701	IPI00136701	Actn3 Alpha-actinin-3	148	0.11	4.1	3	2
IPI00131695	IPI00131695	Alb Serum albumin	195	0.11	4.1	6	2
IPI00112963	IPI00112963	Ctnna1 Catenin alpha-1	297	0.11	3.3	6	2
IPI00111959	IPI00111959	Ctps CTP synthase 1	93	0.11	4.7	3	2
IPI00131086	IPI00131086	Dync1i2 Cytoplasmic dynein 1 intermediate chain 2	239	0.11	3.4	4	1
IPI00309997	IPI00309997	Fhl1 Isoform 1 of Four and a half LIM domains protein 1	97	0.11	4.3	3	1
IPI00828338	IPI00828338	Fhl3 four and a half LIM domains 3	116	0.11	6.6	2	1
IPI00118930	IPI00118930	Napa Alpha-soluble NSF attachment protein	41	0.11	4.4	1	1
IPI00110684	IPI00110684	Ppa1 Inorganic pyrophosphatase	53	0.11	7.6	1	1
IPI00318204	IPI00318204	Prps1 Ribose-phosphate pyrophosphokinase	44	0.11	4.1	1	1
IPI00110852	IPI00110852	Ssr1 Translocon-associated protein alpha, muscle specific isoform	65	0.11	5	1	1
IPI00121887	IPI00121887	Tcea1 Isoform 2 of Transcription elongation factor A protein 1	66	0.11	3.3	6	1
IPI00133612	IPI00133612	Ttc35 Tetratricopeptide repeat protein 35	46	0.11	4.4	1	1
IPI00468203	IPI00468203	Anxa2 Annexin A2	65	0.1	2.9	1	1
IPI00269613	IPI00269613	Eif3i Eukaryotic translation initiation factor 3 subunit I	47	0.1	9.8	3	3
IPI00330958	IPI00330958	Hnrnpd Isoform 1 of Heterogeneous nuclear ribonucleoprotein D0	50	0.1	5.1	1	1
IPI00118929	IPI00118929	Igbp1 Immunoglobulin-binding protein 1	44	0.1	30.1	1	1
IPI00403040	IPI00403040	Ldb3 LIM domain binding 3 isoform c	276	0.1	4.6	6	2
IPI00336324	IPI00336324	Mdh1 Malate dehydrogenase, cytoplasmic	52	0.1	5.1	1	1
IPI00408277	IPI00408277	Obsl1 obscurin-like 1	146	0.1	4	6	5
IPI00420143	IPI00420143	Usp47 Isoform 2 of Ubiquitin carboxyl-terminal hydrolase 47	100	0.1	4.5	4	4
IPI00405227	IPI00405227	Vcl Vinculin	83	0.1	3.9	4	3
IPI00226430	IPI00226430	Acaa2 3-ketoacyl-CoA thiolase, mitochondrial	91	0.09	3.5	1	1
IPI00655156	IPI00655156	Ccdc109a Isoform 1 of Coiled-coil domain-containing protein 109A	41	0.09	4.3	1	1
IPI00127596	IPI00127596	Ckm Creatine kinase M-type	41	0.09	3.7	1	1
IPI00128202	IPI00128202	Eif3h Eukaryotic translation initiation factor 3 subunit H	77	0.09	5.4	2	1
IPI00469542	IPI00469542	Hrc histidine rich calcium binding protein	82	0.09	4.9	4	2
IPI00126635	IPI00126635	Idh3b Tumor-related protein	38	0.09	6.8	1	1
IPI00454016	IPI00454016	Mat2a S-adenosylmethionine synthetase isoform type-2	39	0.09	3.8	1	1
IPI00453692	IPI00453692	Nes Isoform 1 of Nestin	969	0.09	3	24	4
IPI00337893	IPI00337893	Pdha1 Pyruvate dehydrogenase E1 component subunit alpha, somatic form, mitochondrial	66	0.09	3.3	1	1
IPI00227900	IPI00227900	Prkaca Isoform 2 of cAMP-dependent protein kinase catalytic subunit alpha	53	0.09	5	1	1
IPI00126048	IPI00126048	Psmd13 Isoform 1 of 26S proteasome non-ATPase regulatory subunit 13	59	0.09	5.9	1	1
IPI00229990	IPI00229990	Strn3 Striatin-3	79	0.09	3.3	2	2
IPI00329942	IPI00329942	Vps26a Isoform 2 of Vacuolar protein sorting-associated protein 26A	47	0.09	5	1	1
IPI00880722	IPI00880722	1300001I01Rik Novel protein	72	0.08	4	3	3
IPI00115627	IPI00115627	Actr3 Actin-related protein 3	52	0.08	5.3	1	1
IPI00134809	IPI00134809	Dlst Isoform 1 of Dihydrolipoyllysine-residue succinyltransferase component of 2-oxoglutarate dehydrogenase complex, mitochondrial	70	0.08	2.6	1	1
IPI00136251	IPI00136251	Dnaja2 DnaJ homolog subfamily A member 2	60	0.08	3.2	1	1
IPI00230440	IPI00230440	ENSMUSG00000048538;Ahcy Adenosylhomocysteinase	49	0.08	2.8	1	1
IPI00123379	IPI00123379	Hdlbp Vigilin	160	0.08	2	4	2
IPI00226073	IPI00226073	Hnrnpf Isoform 1 of Heterogeneous nuclear ribonucleoprotein F	62	0.08	3.9	1	1
IPI00323881	IPI00323881	Kpnb1 Importin subunit beta-1	117	0.08	3.1	3	2
IPI00122698	IPI00122698	Rbbp7 Histone-binding protein RBBP7	44	0.08	3.8	1	1
IPI00321170	IPI00321170	Rpl3 60S ribosomal protein L3	93	0.08	3	2	1
IPI00111412	IPI00111412	Rpl4 60S ribosomal protein L4	41	0.08	3.8	1	1
IPI00134300	IPI00134300	Ssb Lupus La protein homolog	67	0.08	2.7	1	1
IPI00123624	IPI00123624	2610301G19Rik Protein KIAA1967 homolog	53	0.07	4.7	2	2
IPI00111218	IPI00111218	Aldh2 Aldehyde dehydrogenase, mitochondrial	45	0.07	1.9	1	1
IPI00311682	IPI00311682	Atp1a1 Sodium/potassium-transporting ATPase subunit alpha-1	69	0.07	2.3	3	2
IPI00663627	IPI00663627	Flnb Filamin-B	208	0.07	2.9	3	3
IPI00353563	IPI00353563	Fscn1 Fascin	41	0.07	3.2	1	1
IPI00122565	IPI00122565	Gdi2 Isoform 1 of Rab GDP dissociation inhibitor beta	73	0.07	4.3	1	1
IPI00265380	IPI00265380	Myh8 Myosin-8	404	0.07	2	1	1
IPI00378974	IPI00378974	Myom3 Myomesin-3	139	0.07	1.4	4	2
IPI00125880	IPI00125880	Pacsin2 Protein kinase C and casein kinase substrate in neurons protein 2	50	0.07	2.3	1	1
IPI00230108	IPI00230108	Pdia3 Protein disulfide-isomerase A3	44	0.07	2.2	1	1
IPI00270326	IPI00270326	Psmc2 Adult male testis cDNA, RIKEN full-length enriched library, clone:4930525G09 product:PROTEASOME (PROSOME, MACROPAIN) 26S SUBUNIT, ATPASE 2, full insert sequence	134	0.07	5.7	3	2
IPI00133066	IPI00133066	Psmd12 Bone marrow macrophage cDNA, RIKEN full-length enriched library, clone:I830057G04 product:proteasome (prosome, macropain) 26S subunit, non-ATPase, 12, full insert sequence	64	0.07	2.4	1	1
IPI00123494	IPI00123494	Psmd2 26S proteasome non-ATPase regulatory subunit 2	255	0.07	1.7	8	1
IPI00622912	IPI00622912	Ryr1 ryanodine receptor 1, skeletal muscle	326	0.07	2.5	13	9
IPI00118834	IPI00118834	Slc39a7 Zinc transporter SLC39A7	51	0.07	2.7	1	1
IPI00331577	IPI00331577	Slc7a5 13 days embryo heart cDNA, RIKEN full-length enriched library, clone:D330035D13 product:solute carrier family 7 (cationic amino acid transporter, y+ system), member 5, full insert sequence	39	0.07	2.7	1	1
IPI00261627	IPI00261627	Sucla2 Succinyl-CoA ligase [ADP-forming] subunit beta, mitochondrial	58	0.07	1.9	1	1
IPI00111885	IPI00111885	Uqcrc1 Cytochrome b-c1 complex subunit 1, mitochondrial	65	0.07	2.5	1	1
IPI00126248	IPI00126248	Acly Adult male testis cDNA, RIKEN full-length enriched library, clone:4922505F07 product:ATP citrate lyase, full insert sequence	77	0.06	1.3	2	1
IPI00662244	IPI00662244	Agl amylo-1,6-glucosidase, 4-alpha-glucanotransferase	72	0.06	4.4	4	4
IPI00121364	IPI00121364	Aspscr1 Isoform 1 of Tether containing UBX domain for GLUT4	44	0.06	3.6	1	1
IPI00338964	IPI00338964	Atp2a2 Isoform SERCA2B of Sarcoplasmic/endoplasmic reticulum calcium ATPase 2	61	0.06	2.7	1	1
IPI00223047	IPI00223047	Ckap4 Cytoskeleton-associated protein 4	65	0.06	2.1	1	1
IPI00169916	IPI00169916	Cltc Clathrin heavy chain 1	234	0.06	2	6	3
IPI00322828	IPI00322828	Farsb Phenylalanyl-tRNA synthetase beta chain	44	0.06	2	1	1
IPI00323251	IPI00323251	Gbp2 Interferon-induced guanylate-binding protein 2	79	0.06	3.2	1	1
IPI00409936	IPI00409936	Ipo5 Isoform 2 of Importin-5	106	0.06	2.4	3	2
IPI00467447	IPI00467447	Iqgap1 Ras GTPase-activating-like protein IQGAP1	95	0.06	2.7	3	3
IPI00346834	IPI00346834	Krt76 Adult female vagina cDNA, RIKEN full-length enriched library, clone:9930024P18 product:similar to Keratin 2p	61	0.06	1.5	3	1
IPI00117269	IPI00117269	Krt82 Keratin type II cuticular Hb2	64	0.06	1.9	1	1
IPI00331459	IPI00331459	Krt85 Keratin type II cuticular Hb5	64	0.06	2	2	1
IPI00755154	IPI00755154	Lmod3 leiomodin 3	58	0.06	2.6	1	1
IPI00404981	IPI00404981	Nae1 NEDD8-activating enzyme E1 regulatory subunit	39	0.06	2.8	1	1
IPI00342603	IPI00342603	Ogdhl oxoglutarate dehydrogenase-like	88	0.06	2.3	1	1
IPI00556823	IPI00556823	Prkaa1 protein kinase, AMP-activated, alpha 1 catalytic subunit	40	0.06	1.8	1	1
IPI00226384	IPI00226384	Rbbp5 retinoblastoma binding protein 5	48	0.06	2	1	1
IPI00457611	IPI00457611	Sept9 Isoform 1 of Septin-9	43	0.06	2.6	1	1
IPI00622364	IPI00622364	Snx1 Sorting nexin-1	48	0.06	1.9	1	1
IPI00279218	IPI00279218	Apeh Isoform 2 of Acylamino-acid-releasing enzyme	62	0.05	2.1	1	1
IPI00420577	IPI00420577	Cand2 Cullin-associated NEDD8-dissociated protein 2	39	0.05	32.1	1	1
IPI00153660	IPI00153660	Dlat Dihydrolipoyllysine-residue acetyltransferase component of pyruvate dehydrogenase complex, mitochondrial	127	0.05	2.3	2	1
IPI00221581	IPI00221581	Eif4b Eukaryotic translation initiation factor 4B	59	0.05	2.8	2	1
IPI00122521	IPI00122521	Fxr1 Isoform E of Fragile X mental retardation syndrome-related protein 1	52	0.05	2.4	1	1
IPI00406371	IPI00406371	Gfpt1 Isoform 1 of Glucosamine--fructose-6-phosphate aminotransferase [isomerizing] 1	54	0.05	1.6	1	1
IPI00132443	IPI00132443	Hnrnpm Isoform 1 of Heterogeneous nuclear ribonucleoprotein M	49	0.05	2.1	1	1
IPI00225209	IPI00225209	Ilvbl Isoform 1 of Acetolactate synthase-like protein	56	0.05	3.5	1	1
IPI00312067	IPI00312067	Inppl1 Phosphatidylinositol-3,4,5-trisphosphate 5-phosphatase 2	81	0.05	1.8	3	2
IPI00229527	IPI00229527	Lta4h Leukotriene A-4 hydrolase	52	0.05	2.8	1	1
IPI00308882	IPI00308882	Ndufs1 NADH-ubiquinone oxidoreductase 75 kDa subunit, mitochondrial	45	0.05	2.1	1	1
IPI00271951	IPI00271951	Pdia4 protein disulfide isomerase associated 4	48	0.05	1.7	1	1
IPI00115528	IPI00115528	Pls3 13 days embryo liver cDNA, RIKEN full-length enriched library, clone:I920006B08 product:plastin 3 (T-isoform), full insert sequence	42	0.05	3.7	2	2
IPI00224219	IPI00224219	Scfd1 Isoform 1 of Sec1 family domain-containing protein 1	38	0.05	3	1	1
IPI00122011	IPI00122011	Sf3b3 Isoform 1 of Splicing factor 3B subunit 3	80	0.05	2.1	2	2
IPI00131329	IPI00131329	Snx18 Sorting nexin-18	69	0.05	2.8	1	1
IPI00227843	IPI00227843	Tpp2 Isoform Short of Tripeptidyl-peptidase 2	92	0.05	3.5	2	2
IPI00453803	IPI00453803	Ube2o Ubiquitin-conjugating enzyme E2 O	97	0.05	3.3	4	2
IPI00224644	IPI00224644	Ars2 Isoform C of Arsenite-resistance protein 2	43	0.04	2	1	1
IPI00410740	IPI00410740	Cars Isoform 2 of Cysteinyl-tRNA synthetase, cytoplasmic	51	0.04	1.5	1	1
IPI00274747	IPI00274747	Csde1 Cold shock domain-containing protein E1	86	0.04	1.6	1	1
IPI00129526	IPI00129526	Hsp90b1 Endoplasmin	66	0.04	1.7	1	1
IPI00123802	IPI00123802	Hsph1 Isoform HSP105-alpha of Heat shock protein 105 kDa	45	0.04	1	1	1
IPI00132089	IPI00132089	Prep 0 day neonate skin cDNA, RIKEN full-length enriched library, clone:4631430M22 product:prolyl endopeptidase, full insert sequence	90	0.04	1.8	1	1
IPI00225275	IPI00225275	Pygm Glycogen phosphorylase, muscle form	44	0.04	1.5	1	1
IPI00124700	IPI00124700	Tfrc Transferrin receptor protein 1	39	0.04	2.8	1	1
IPI00312128	IPI00312128	Trim28 Isoform 1 of Transcription intermediary factor 1-beta	81	0.04	1.3	2	1
IPI00604969	IPI00604969	Ttn titin isoform N2-A	1847	0.04	1.4	78	38
IPI00113214	IPI00113214	Usp5 Ubiquitin carboxyl-terminal hydrolase 5	56	0.04	1.7	2	1
IPI00229859	IPI00229859	Eif3b Eif3b protein	66	0.03	2.4	2	1
IPI00464223	IPI00464223	Fer1l3 Isoform 1 of Myoferlin	69	0.03	1.6	2	2
IPI00111960	IPI00111960	Gaa Lysosomal alpha-glucosidase	68	0.03	1	1	1
IPI00457499	IPI00457499	Gcn1l1 GCN1 general control of amino-acid synthesis 1-like 1	68	0.03	0.9	2	2
IPI00225201	IPI00225201	Iars Isoleucyl-tRNA synthetase, cytoplasmic	62	0.03	0.7	2	1
IPI00128880	IPI00128880	Ipo4 Importin-4	173	0.03	1.6	4	1
IPI00130390	IPI00130390	Kif1b Isoform 3 of Kinesin-like protein KIF1B	51	0.03	1.6	1	1
IPI00348328	IPI00348328	Krt78 keratin Kb40	101	0.03	43.4	2	1
IPI00453819	IPI00453819	Lars Leucyl-tRNA synthetase, cytoplasmic	51	0.03	1.8	1	1
IPI00396774	IPI00396774	Mybpc1 RIKEN cDNA 8030451F13 gene	49	0.03	1.6	2	1
IPI00467172	IPI00467172	Myo1c Isoform B of Myosin-Ic	45	0.03	0.9	1	1
IPI00265406	IPI00265406	Pfas Pfas protein	80	0.03	2.1	2	1
IPI00623570	IPI00623570	Trip12 thyroid hormone receptor interactor 12	77	0.03	1.5	2	2
IPI00407835	IPI00622375	Ubap2l Isoform 4 of Ubiquitin-associated protein 2-like	44	0.03	13.8	1	1
IPI00154012	IPI00154012	Usp15 Isoform 1 of Ubiquitin carboxyl-terminal hydrolase 15	44	0.03	1.2	1	1
IPI00352488	IPI00352488	Uspl1 Isoform 1 of Ubiquitin-specific peptidase-like protein 1	42	0.03	0.7	1	1
IPI00553798	IPI00553798	Ahnak AHNAK nucleoprotein isoform 1	90	0.02	0.5	5	2
IPI00421179	IPI00421179	Eif4g1 Isoform 1 of Eukaryotic translation initiation factor 4 gamma 1	43	0.02	1.1	2	1
IPI00121089	IPI00121089	Plcg1 1-phosphatidylinositol-4,5-bisphosphate phosphodiesterase gamma-1	45	0.02	1.1	1	1
IPI00119876	IPI00119876	Dync1h1 Cytoplasmic dynein 1 heavy chain 1	49	0.01	0.3	1	1
IPI00113539	IPI00113539	Fn1 Fibronectin	44	0.01	0.9	1	1
IPI00119063	IPI00119063	Lrp1 Prolow-density lipoprotein receptor-related protein 1	46	0.01	0.2	1	1
IPI00405977	IPI00229613	Macf1 Isoform 3 of Microtubule-actin cross-linking factor 1	187	0.01	0.7	2	2
IPI00420394	IPI00420394	Vps13a Isoform 1 of Vacuolar protein sorting-associated protein 13A	43	0.01	0.5	1	1
IPI00473340	IPI00473340	Vps13c Chorein	64	0.01	0.3	1	1

## Sheet: Tissue
Unique concepts	Protein_ID	Protein_Name	Prot_Score	Prot_empai	Protein_Coverage_%	Pept_total	Peptide_uniq
IPI00011654	IPI00011654	TUBB Tubulin beta chain	2339	10.54	61.5	121	22
IPI00007752	IPI00007752	TUBB2C Tubulin beta-2C chain	2122	9.63	59.3	13	3
IPI00013475	IPI00013475	TUBB2A Tubulin beta-2A chain	2016	8.89	52.1	7	2
IPI00013683	IPI00013683	TUBB3 Tubulin beta-3 chain	1352	4.48	37.6	3	2
IPI00025491	IPI00025491	EIF4A1;SNORA67 Eukaryotic initiation factor 4A-I	861	3.36	32.8	40	12
IPI00646779	IPI00646779	TUBB6 TUBB6 protein	855	3.16	42.3	6	4
IPI00022774	IPI00022774	VCP Transitional endoplasmic reticulum ATPase	1889	2.94	39.7	100	27
IPI00418471	IPI00418471	VIM Vimentin	617	2.58	39.3	47	18
IPI00003865	IPI00003865	HSPA8 Isoform 1 of Heat shock cognate 71 kDa protein	1028	2.39	35.1	46	19
IPI00643041	IPI00643041	RANP1;RAN GTP-binding nuclear protein Ran	175	2.17	27.3	18	7
IPI00479186	IPI00479186	PKM2 Isoform M2 of Pyruvate kinase isozymes M1/M2	794	2.04	37.3	42	17
IPI00414676	IPI00414676	HSP90AB1 Heat shock protein HSP 90-beta	1963	1.83	38.7	78	22
IPI00396485	IPI00396485	EEF1A1 Elongation factor 1-alpha 1	408	1.53	31.6	31	11
IPI00290566	IPI00290566	TCP1 T-complex protein 1 subunit alpha	393	1.3	22.3	19	11
IPI00302592	IPI00302592	FLNA Isoform 2 of Filamin-A	1544	1.23	29.1	95	54
IPI00440493	IPI00440493	ATP5A1 ATP synthase subunit alpha, mitochondrial	1067	1.19	26.8	37	13
IPI00792677	IPI00792677	TUBA1B cDNA FLJ60097, highly similar to Tubulin alpha-ubiquitous chain	1401	1	29.1	51	8
IPI00290770	IPI00290770	CCT3 chaperonin containing TCP1, subunit 3 isoform b	468	0.92	47.4	21	9
IPI00003362	IPI00003362	HSPA5 HSPA5 protein	686	0.91	25.3	27	11
IPI00180675	IPI00180675	TUBA1A Tubulin alpha-1A chain	1371	0.89	26.8	2	1
IPI00011126	IPI00011126	PSMC1 26S protease regulatory subunit 4	202	0.79	27	10	8
IPI00216587	IPI00216587	RPS8 40S ribosomal protein S8	91	0.79	24.5	6	4
IPI00216049	IPI00216049	HNRNPK Isoform 1 of Heterogeneous nuclear ribonucleoprotein K	211	0.75	23.5	12	8
IPI00784295	IPI00784295	HSP90AA1 Isoform 1 of Heat shock protein HSP 90-alpha	1287	0.74	18.6	9	5
IPI00007765	IPI00007765	HSPA9 Stress-70 protein, mitochondrial	521	0.71	20	22	10
IPI00298994	IPI00298994	TLN1 Talin-1	1355	0.69	23.1	65	37
IPI00000875	IPI00000875	EEF1G cDNA FLJ56389, highly similar to Elongation factor 1-gamma	333	0.67	14.8	14	7
IPI00021435	IPI00021435	PSMC2 26S protease regulatory subunit 7	284	0.67	23.6	12	8
IPI00303476	IPI00303476	ATP5B ATP synthase subunit beta, mitochondrial	217	0.67	17.6	9	6
IPI00011200	IPI00011200	PHGDH D-3-phosphoglycerate dehydrogenase	345	0.65	17.6	16	8
IPI00220327	IPI00220327	KRT1 Keratin, type II cytoskeletal 1	1516	0.64	15.7	46	8
IPI00796633	IPI00796633	TPI1;RCTPI1 22 kDa protein	68	0.59	17.1	2	1
IPI00025329	IPI00025329	RPL19 60S ribosomal protein L19	258	0.57	13.8	9	3
IPI00002520	IPI00002520	SHMT2 Serine hydroxymethyltransferase, mitochondrial	290	0.56	14.9	11	6
IPI00021405	IPI00021405	LMNA Isoform A of Lamin-A/C	320	0.55	17.3	14	9
IPI00291175	IPI00291175	VCL Isoform 1 of Vinculin	497	0.54	17	29	13
IPI00007750	IPI00007750	TUBA4A Tubulin alpha-4A chain	427	0.53	18.3	1	1
IPI00178352	IPI00178352	FLNC Isoform 1 of Filamin-C	686	0.53	17.6	32	28
IPI00412579	IPI00412579	RPL10A 60S ribosomal protein L10a	80	0.53	18.4	4	3
IPI00784154	IPI00784154	HSPD1 60 kDa heat shock protein, mitochondrial	256	0.51	14.1	9	5
IPI00019359	IPI00019359	KRT9 Keratin, type I cytoskeletal 9	2628	0.5	21.3	76	7
IPI00169383	IPI00169383	PGK1 Phosphoglycerate kinase 1	128	0.49	11	5	3
IPI00023919	IPI00023919	PSMC5 26S protease regulatory subunit 8	261	0.48	21.7	9	6
IPI00382697	IPI00382697	FLNB Isoform 3 of Filamin-B	715	0.45	12.7	31	21
IPI00018465	IPI00018465	CCT7 T-complex protein 1 subunit eta	219	0.44	15.3	11	6
IPI00455599	IPI00455599	HSP90AB2P Similar to Heat shock protein HSP 90-beta	207	0.44	19.7	1	1
IPI00465233	IPI00465233	EIF3L Eukaryotic translation initiation factor 3, subunit E interacting protein	205	0.43	12.5	9	6
IPI00019502	IPI00019502	MYH9 Isoform 1 of Myosin-9	619	0.42	12.1	34	17
IPI00788840	IPI00788840	NAP1L4 20 kDa protein	50	0.41	11.8	1	1
IPI00017292	IPI00017292	CTNNB1 Isoform 1 of Catenin beta-1	411	0.4	11.1	18	6
IPI00024067	IPI00024067	CLTC Isoform 1 of Clathrin heavy chain 1	718	0.4	16.8	33	19
IPI00186290	IPI00186290	EEF2 Elongation factor 2	361	0.4	13.5	16	9
IPI00023860	IPI00023860	NAP1L1 Nucleosome assembly protein 1-like 1	97	0.37	10.2	9	3
IPI00032140	IPI00032140	SERPINH1 Serpin H1	224	0.36	12.9	6	4
IPI00304612	IPI00304612	RPL13A 60S ribosomal protein L13a	84	0.35	10.8	4	2
IPI00018398	IPI00018398	PSMC3 26S protease regulatory subunit 6A	84	0.34	16.9	5	5
IPI00465361	IPI00465361	RPL13 60S ribosomal protein L13	124	0.34	13.3	1	1
IPI00867679	IPI00867679	PSMA6 Similar to Prosomal P27K protein	88	0.32	7.9	3	2
IPI00651660	IPI00651660	RPL3 ribosomal protein L3 isoform b	80	0.31	31.4	5	4
IPI00554737	IPI00554737	PPP2R1A Serine/threonine-protein phosphatase 2A 65 kDa regulatory subunit A alpha isoform	109	0.31	9.2	6	4
IPI00017617	IPI00017617	DDX5 Probable ATP-dependent RNA helicase DDX5	133	0.3	9.9	5	5
IPI00299571	IPI00299571	PDIA6 Isoform 2 of Protein disulfide-isomerase A6	273	0.3	7.7	9	4
IPI00018146	IPI00018146	YWHAQ 14-3-3 protein theta	182	0.29	9	5	2
IPI00171199	IPI00171199	PSMA3 Isoform 2 of Proteasome subunit alpha type-3	100	0.29	8.5	2	2
IPI00216319	IPI00216319	YWHAH 14-3-3 protein eta	100	0.28	20.3	4	3
IPI00926531	IPI00926531	GBAS Protein	63	0.28	12.3	1	1
IPI00009865	IPI00009865	KRT10 Keratin, type I cytoskeletal 10	248	0.27	9.6	7	4
IPI00018931	IPI00018931	VPS35 Vacuolar protein sorting-associated protein 35	120	0.27	11.3	6	6
IPI00025815	IPI00025815	TARDBP TDP43	154	0.27	9.4	4	3
IPI00302925	IPI00302925	CCT8 59 kDa protein	91	0.27	10.1	4	4
IPI00916410	IPI00916410	OLA1 Protein	80	0.26	30.1	3	2
IPI00027230	IPI00027230	HSP90B1 Endoplasmin	357	0.26	9.2	14	6
IPI00465248	IPI00465248	ENO1 Isoform alpha-enolase of Alpha-enolase	166	0.26	9	3	2
IPI00008164	IPI00008164	PREP Prolyl endopeptidase	159	0.25	10.1	6	5
IPI00028091	IPI00028091	ACTR3 Actin-related protein 3	75	0.25	10.3	3	3
IPI00554777	IPI00554777	ASNS Asparagine synthetase [glutamine-hydrolyzing]	163	0.25	8.6	8	4
IPI00013881	IPI00013881	HNRNPH1 Heterogeneous nuclear ribonucleoprotein H	103	0.24	10.2	3	3
IPI00021304	IPI00021304	KRT2 Keratin, type II cytoskeletal 2 epidermal	593	0.24	9.6	11	4
IPI00100160	IPI00100160	CAND1 Isoform 1 of Cullin-associated NEDD8-dissociated protein 1	180	0.23	8.6	12	8
IPI00456969	IPI00456969	DYNC1H1 Cytoplasmic dynein 1 heavy chain 1	707	0.23	7.7	38	31
IPI00012837	IPI00012837	KIF5B Kinesin-1 heavy chain	149	0.22	8.1	7	6
IPI00215637	IPI00215637	DDX3X ATP-dependent RNA helicase DDX3X	129	0.22	7.3	6	3
IPI00219525	IPI00219525	PGD 6-phosphogluconate dehydrogenase, decarboxylating	97	0.22	8.7	4	3
IPI00465084	IPI00465084	DES Desmin	187	0.22	9.8	2	1
IPI00216711	IPI00216711	KRTAP11-1 Keratin-associated protein 11-1	68	0.21	6.7	2	1
IPI00010720	IPI00010720	CCT5 T-complex protein 1 subunit epsilon	164	0.2	6.7	4	3
IPI00215948	IPI00215948	CTNNA1 Isoform 1 of Catenin alpha-1	237	0.2	6.1	9	4
IPI00140420	IPI00140420	SND1 Staphylococcal nuclease domain-containing protein 1	142	0.19	8.1	7	5
IPI00184330	IPI00184330	MCM2 DNA replication licensing factor MCM2	93	0.19	6.6	5	5
IPI00257508	IPI00257508	DPYSL2 Dihydropyrimidinase-related protein 2	145	0.19	5.4	2	1
IPI00306960	IPI00306960	NARS Asparaginyl-tRNA synthetase, cytoplasmic	182	0.19	8.2	5	3
IPI00872788	IPI00872788	DPYSL3 Dihydropyrimidinase-related protein 3	164	0.19	10	9	4
IPI00008982	IPI00008982	ALDH18A1 Isoform Long of Delta-1-pyrroline-5-carboxylate synthetase	114	0.18	6.4	4	3
IPI00027442	IPI00027442	AARS Alanyl-tRNA synthetase, cytoplasmic	249	0.18	5.8	10	4
IPI00294879	IPI00294879	RANGAP1 Ran GTPase-activating protein 1	75	0.18	6	4	3
IPI00926258	IPI00926258	PSMD2 86 kDa protein	253	0.18	5.7	10	3
IPI00003881	IPI00003881	HNRNPF Heterogeneous nuclear ribonucleoprotein F	111	0.17	8	2	2
IPI00012535	IPI00012535	DNAJA1 DnaJ homolog subfamily A member 1	60	0.17	5.8	2	2
IPI00216348	IPI00216348	DYNC1I2 Isoform 2C of Cytoplasmic dynein 1 intermediate chain 2	163	0.17	10.9	5	3
IPI00303207	IPI00303207	ABCE1 ATP-binding cassette sub-family E member 1	110	0.17	9	4	4
IPI00410693	IPI00410693	SERBP1 Isoform 1 of Plasminogen activator inhibitor 1 RNA-binding protein	183	0.17	5.4	6	2
IPI00003918	IPI00003918	RPL4 60S ribosomal protein L4	69	0.16	8.2	2	2
IPI00012512	IPI00012512	RRAS2 cDNA FLJ61162, highly similar to Ras-related protein R-Ras2	75	0.16	5.7	2	1
IPI00301263	IPI00301263	CAD CAD protein	263	0.16	4.7	13	8
IPI00394838	IPI00394838	ACLY cDNA FLJ56442, highly similar to ATP-citrate synthase	142	0.16	5.9	6	5
IPI00004860	IPI00004860	RARS Isoform Complexed of Arginyl-tRNA synthetase, cytoplasmic	114	0.15	6.1	4	3
IPI00007755	IPI00007755	RAB21 Ras-related protein Rab-21	55	0.15	8.4	2	2
IPI00010154	IPI00010154	GDI1 Rab GDP dissociation inhibitor alpha	137	0.15	4.3	4	1
IPI00010865	IPI00010865	LY6G5B;CSNK2B Casein kinase II subunit beta	52	0.15	5.1	1	1
IPI00026833	IPI00026833	ADSS Adenylosuccinate synthetase isozyme 2	70	0.15	5.3	2	2
IPI00029079	IPI00029079	GMPS GMP synthase [glutamine-hydrolyzing]	136	0.15	3.5	5	2
IPI00217952	IPI00217952	GFPT1 Isoform 1 of Glucosamine--fructose-6-phosphate aminotransferase [isomerizing] 1	91	0.15	6	4	3
IPI00332511	IPI00332511	PPP2R2A Serine/threonine-protein phosphatase 2A 55 kDa regulatory subunit B alpha isoform	69	0.15	5.1	2	2
IPI00641829	IPI00641829	BAT1 Isoform 2 of Spliceosome RNA helicase BAT1	49	0.15	4.7	2	2
IPI00844215	IPI00844215	SPTAN1 Isoform 1 of Spectrin alpha chain, brain	340	0.15	5.8	11	11
IPI00376143	IPI00299904	MCM7 Isoform 1 of DNA replication licensing factor MCM7	104	0.14	6.7	5	4
IPI00022228	IPI00022228	HDLBP Vigilin	159	0.14	23.4	6	4
IPI00795482	IPI00795482	STAT1 83 kDa protein	143	0.14	17.5	3	1
IPI00006663	IPI00006663	ALDH2 Aldehyde dehydrogenase, mitochondrial	80	0.14	6	2	2
IPI00021263	IPI00021263	YWHAZ 14-3-3 protein zeta/delta	129	0.14	5.7	2	1
IPI00030275	IPI00030275	TRAP1 Heat shock protein 75 kDa, mitochondrial	479	0.14	5.1	3	2
IPI00031420	IPI00031420	UGDH UDP-glucose 6-dehydrogenase	99	0.14	8.3	2	2
IPI00009322	IPI00009322	NEDD4 E3 ubiquitin-protein ligase NEDD4	155	0.13	4.1	7	4
IPI00011603	IPI00011603	PSMD3 26S proteasome non-ATPase regulatory subunit 3	92	0.13	5.4	2	2
IPI00027626	IPI00027626	CCT6A T-complex protein 1 subunit zeta	88	0.13	5.3	2	2
IPI00220642	IPI00220642	YWHAG 14-3-3 protein gamma	109	0.13	12.1	3	2
IPI00297779	IPI00297779	CCT2 T-complex protein 1 subunit beta	72	0.13	6.2	4	3
IPI00438229	IPI00438229	TRIM28 Isoform 1 of Transcription intermediary factor 1-beta	65	0.13	6	4	3
IPI00029054	IPI00029054	NT5C2 Cytosolic purine 5'-nucleotidase	58	0.12	29.2	1	1
IPI00001639	IPI00001639	KPNB1 Importin subunit beta-1	266	0.12	4.8	7	3
IPI00011937	IPI00011937	PRDX4 Peroxiredoxin-4	58	0.12	9.2	2	1
IPI00025796	IPI00025796	NDUFS3 NADH dehydrogenase [ubiquinone] iron-sulfur protein 3, mitochondrial	67	0.12	4.9	1	1
IPI00027834	IPI00027834	HNRNPL Heterogeneous nuclear ribonucleoprotein L	71	0.12	9	3	3
IPI00029012	IPI00029012	EIF3A Eukaryotic translation initiation factor 3 subunit A	126	0.12	4.5	8	6
IPI00793443	IPI00793443	IPO5 importin 5	86	0.12	5.4	4	4
IPI00795318	IPI00795318	MCM4 cDNA FLJ54365, highly similar to DNA replication licensing factor MCM4	82	0.12	4.9	3	3
IPI00013808	IPI00013808	ACTN4 Alpha-actinin-4	169	0.11	22.7	5	3
IPI00921118	IPI00921118	ACTN1 Actinin alpha 1 isoform 3	164	0.11	34.1	1	1
IPI00016910	IPI00016910	EIF3CL;EIF3C Eukaryotic translation initiation factor 3 subunit C	140	0.11	4.4	5	3
IPI00028635	IPI00028635	RPN2 Ribophorin II, isoform CRA_d	56	0.11	3.6	3	2
IPI00339269	IPI00339269	HSPA6 Heat shock 70 kDa protein 6	314	0.11	8.1	1	1
IPI00797038	IPI00797038	PCK2 mitochondrial phosphoenolpyruvate carboxykinase 2 isoform 1 precursor	55	0.11	5.2	3	3
IPI00009342	IPI00009342	IQGAP1 Ras GTPase-activating-like protein IQGAP1	209	0.1	4.8	9	6
IPI00014319	IPI00014319	IVNS1ABP Influenza virus NS1A-binding protein	53	0.1	3.6	2	2
IPI00022830	IPI00022830	NSFL1C Isoform 2 of NSFL1 cofactor p47	78	0.1	4.4	2	1
IPI00654777	IPI00654777	EIF3F HCG1784554, isoform CRA_a	53	0.1	4.6	1	1
IPI00020672	IPI00020672	DPP3 Isoform 1 of Dipeptidyl-peptidase 3	51	0.09	4.3	2	2
IPI00029737	IPI00029737	ACSL4 Isoform Long of Long-chain-fatty-acid--CoA ligase 4	58	0.09	4.6	1	1
IPI00031397	IPI00031397	ACSL3 Long-chain-fatty-acid--CoA ligase 3	81	0.09	4.6	3	2
IPI00219114	IPI00219114	DCTN1 Isoform p135 of Dynactin subunit 1	81	0.09	3.1	4	3
IPI00301058	IPI00301058	VASP Vasodilator-stimulated phosphoprotein	59	0.09	3.4	1	1
IPI00640981	IPI00640981	UBR4 Isoform 4 of E3 ubiquitin-protein ligase UBR4	228	0.09	3.5	15	15
IPI00783097	IPI00783097	GARS Glycyl-tRNA synthetase	89	0.09	5.1	4	3
IPI00328230	IPI00005614	SPTBN1 Isoform Long of Spectrin beta chain, brain 1	161	0.08	3	6	6
IPI00012007	IPI00012007	AHCY Adenosylhomocysteinase	81	0.08	3.5	1	1
IPI00013214	IPI00013214	MCM3 MCM3 minichromosome maintenance deficient 3 (S. cerevisiae), isoform CRA_b	53	0.08	2.7	2	2
IPI00026781	IPI00026781	FASN Fatty acid synthase	124	0.08	2.6	7	6
IPI00027223	IPI00027223	IDH1 Isocitrate dehydrogenase [NADP] cytoplasmic	52	0.08	3.1	1	1
IPI00032406	IPI00032406	DNAJA2 DnaJ homolog subfamily A member 2	83	0.08	3.2	3	1
IPI00300371	IPI00300371	SF3B3 Isoform 1 of Splicing factor 3B subunit 3	120	0.08	4.8	8	4
IPI00384444	IPI00384444	KRT14 Keratin, type I cytoskeletal 14	49	0.07	23.9	1	1
IPI00011107	IPI00011107	IDH2 Isocitrate dehydrogenase [NADP], mitochondrial	90	0.07	2.9	2	1
IPI00013452	IPI00013452	EPRS Bifunctional aminoacyl-tRNA synthetase	91	0.07	2.1	3	3
IPI00024719	IPI00024719	HAT1 Histone acetyltransferase type B catalytic subunit	51	0.07	3.1	1	1
IPI00026904	IPI00026904	ADSL cDNA FLJ59367, highly similar to Adenylosuccinate lyase	51	0.07	2.2	2	1
IPI00030131	IPI00030131	TMPO Isoform Beta of Lamina-associated polypeptide 2, isoforms beta/gamma	48	0.07	2.9	1	1
IPI00031583	IPI00031583	USO1 Putative uncharacterized protein DKFZp451D234	58	0.07	3.1	2	2
IPI00217223	IPI00217223	PAICS Multifunctional protein ADE2	89	0.07	3.1	1	1
IPI00291510	IPI00291510	IMPDH2 Inosine-5'-monophosphate dehydrogenase 2	74	0.07	2.3	2	1
IPI00292071	IPI00292071	SCG3 Secretogranin-3	48	0.07	2.4	1	1
IPI00402185	IPI00402185	SYNCRIP synaptotagmin binding, cytoplasmic RNA interacting protein isoform 2	56	0.07	6.5	2	2
IPI00915422	IPI00298520	ARCN1 Coatomer subunit delta variant 2	55	0.06	4.2	3	2
IPI00784614	IPI00784614	SEPT9 septin 9 isoform a	63	0.06	30.7	2	1
IPI00013894	IPI00013894	STIP1 Stress-induced-phosphoprotein 1	49	0.06	2.4	1	1
IPI00022881	IPI00022881	CLTCL1 Isoform 1 of Clathrin heavy chain 2	138	0.06	2.1	1	1
IPI00026262	IPI00026262	RASA1 Isoform 1 of Ras GTPase-activating protein 1	51	0.06	3.4	2	2
IPI00034049	IPI00034049	UPF1 Isoform 1 of Regulator of nonsense transcripts 1	71	0.06	2.4	4	2
IPI00103994	IPI00103994	LARS Leucyl-tRNA synthetase, cytoplasmic	116	0.06	2.2	5	2
IPI00141318	IPI00141318	CKAP4 Isoform 1 of Cytoskeleton-associated protein 4	73	0.06	2	3	1
IPI00179298	IPI00179298	HUWE1 482 kDa protein	315	0.06	2.5	9	8
IPI00220637	IPI00220637	SARS Seryl-tRNA synthetase, cytoplasmic	81	0.06	2.7	1	1
IPI00289499	IPI00289499	ATIC Bifunctional purine biosynthesis protein PURH	92	0.06	2.4	2	1
IPI00296099	IPI00296099	THBS1 Thrombospondin-1	51	0.06	2.1	2	2
IPI00302927	IPI00302927	ILK-2;CCT4 T-complex protein 1 subunit delta	82	0.06	2.4	2	1
IPI00382844	IPI00382844	ACO2 Aconitase (Fragment)	69	0.06	4	3	2
IPI00000856	IPI00000856	FERMT2 Isoform 1 of Fermitin family homolog 2	68	0.05	5.4	3	2
IPI00012079	IPI00012079	EIF4B cDNA FLJ54492, highly similar to Eukaryotic translation initiation factor 4B	57	0.05	2.6	2	1
IPI00021048	IPI00021048	MYOF Isoform 1 of Myoferlin	72	0.05	1.9	4	3
IPI00023649	IPI00023649	SBNO1 Isoform 1 of Protein strawberry notch homolog 1	107	0.05	2.4	3	2
IPI00024425	IPI00024425	KIAA0664 Protein KIAA0664	95	0.05	2.7	4	3
IPI00478003	IPI00478003	A2M Alpha-2-macroglobulin	101	0.05	1.4	3	2
IPI00604664	IPI00604664	NDUFS1 NADH-ubiquinone oxidoreductase 75 kDa subunit	58	0.05	2.2	1	1
IPI00332371	IPI00332371	PFKL Isoform 1 of 6-phosphofructokinase, liver type	92	0.04	30.6	1	1
IPI00017375	IPI00017375	SEC23A Protein transport protein Sec23A	74	0.04	1.4	1	1
IPI00017376	IPI00017376	SEC23B Protein transport protein Sec23B	60	0.04	1.4	1	1
IPI00017451	IPI00017451	SF3A1 Splicing factor 3 subunit 1	54	0.04	1.6	1	1
IPI00024048	IPI00024048	CDH15 Cadherin-15	184	0.04	3.2	4	1
IPI00024364	IPI00024364	TNPO1 transportin 1 isoform 1	48	0.04	1.2	1	1
IPI00031517	IPI00031517	MCM6 DNA replication licensing factor MCM6	68	0.04	1.2	1	1
IPI00219585	IPI00219585	PFKM Isoform 2 of 6-phosphofructokinase, muscle type	53	0.04	1.5	1	1
IPI00304227	IPI00304227	CDH11 Isoform 1 of Cadherin-11	49	0.04	1.9	1	1
IPI00396370	IPI00396370	EIF3B Isoform 1 of Eukaryotic translation initiation factor 3 subunit B	58	0.04	3.2	2	2
IPI00396435	IPI00396435	DHX15 Putative pre-mRNA-splicing factor ATP-dependent RNA helicase DHX15	62	0.04	1.6	2	1
IPI00397904	IPI00397904	NUP93 Nuclear pore complex protein Nup93	54	0.04	1.3	1	1
IPI00479217	IPI00479217	HNRNPU Isoform Short of Heterogeneous nuclear ribonucleoprotein U	88	0.04	1.9	1	1
IPI00646625	IPI00646625	TAP1 Antigen peptide transporter 1	75	0.04	1.4	2	1
IPI00420014	IPI00420014	SNRNP200 Isoform 1 of U5 small nuclear ribonucleoprotein 200 kDa helicase	61	0.03	18.9	1	1
IPI00645078	IPI00645078	UBA1 Ubiquitin-like modifier-activating enzyme 1	58	0.03	14.3	1	1
IPI00003802	IPI00003802	MAN2A1 Alpha-mannosidase 2	48	0.03	1.1	1	1
IPI00006025	IPI00006025	SART3 Isoform 1 of Squamous cell carcinoma antigen recognized by T-cells 3	57	0.03	1.2	1	1
IPI00006482	IPI00006482	ATP1A1 Isoform Long of Sodium/potassium-transporting ATPase subunit alpha-1	98	0.03	1.3	2	1
IPI00007402	IPI00007402	IPO7 Importin-7	60	0.03	1.9	3	1
IPI00011569	IPI00011569	ACACA Isoform 1 of Acetyl-CoA carboxylase 1	88	0.03	1.6	3	2
IPI00013003	IPI00013003	ACACB Isoform Long of Acetyl-CoA carboxylase 2	50	0.03	1.3	1	1
IPI00022744	IPI00022744	CSE1L Isoform 1 of Exportin-2	51	0.03	1.8	1	1
IPI00031627	IPI00031627	POLR2A DNA-directed RNA polymerase II subunit RPB1	86	0.03	2.1	2	2
IPI00106495	IPI00106495	NCAPG Condensin complex subunit 3	134	0.03	1.4	2	1
IPI00291939	IPI00291939	SMC1A Structural maintenance of chromosomes protein 1A	89	0.03	1.9	2	2
IPI00295857	IPI00295857	COPA Isoform 1 of Coatomer subunit alpha	55	0.03	1	1	1
IPI00445429	IPI00445429	SEC31A Isoform 7 of Protein transport protein Sec31A	70	0.03	1.3	1	1
IPI00844578	IPI00844578	DHX9 ATP-dependent RNA helicase A	72	0.03	0.9	1	1
IPI00917278	IPI00917278	SETD2 120 kDa protein	49	0.03	1.4	1	1
IPI00029011	IPI00029011	KIF1B Isoform 1 of Kinesin-like protein KIF1B	55	0.02	20.9	1	1
IPI00159049	IPI00159049	SETBP1 SET binding protein 1 isoform a	49	0.02	20.4	1	1
IPI00021812	IPI00021812	AHNAK Neuroblast differentiation-associated protein AHNAK	63	0.02	0.7	5	3
IPI00024466	IPI00024466	UGCGL1 Isoform 1 of UDP-glucose:glycoprotein glucosyltransferase 1	61	0.02	0.6	1	1
IPI00165528	IPI00165528	USP47 Isoform 2 of Ubiquitin carboxyl-terminal hydrolase 47	62	0.02	0.7	1	1
IPI00167941	IPI00167941	MDN1 Midasin	60	0.01	0.2	1	1
IPI00328911	IPI00328911	HECTD1 E3 ubiquitin-protein ligase HECTD1	56	0.01	0.6	1	1
