# Supplementary material for: Proteomic Analysis of the Dysferlin Protein Complex Unveils Its Importance for Sarcolemmal Maintenance and Integrity
Source: PLoS One. 2010 Nov 5;5(11):e13854. doi: 10.1371/journal.pone.0013854 (PMC2974636; doi:10.1371/journal.pone.0013854)
Supplement: Table S3 — Conceptual analysis of the dysferlin protein complex. Identified proteins were clustered in the webtool Anni, and the clusters subsequently annotated with concepts. For each cluster the associated proteins are shown, together with a representative associated concept. (0.03 MB XLS) [file pone.0013854.s006.xls]

## Sheet: Sheet1
Proliferation		Differentiation		Tissue
Proteins	Cluster	Proteins	Cluster	Proteins	Cluster
KIF1B		PSMC6		KIF5B
GARS	kinesin activity	eif-3.C		KIF5C
KIF1C	dynein activity	EIF3B		KIF5A	kinesin activity
DCTN1		EIF3A	Translation Initiation	KIF1B	dynein activity
DYNC1H1		EIF3H		GARS
CKAP5		KIAA0664		DCTN1
CLIP1		EIF3I		DYNC1H1
		Rps2		DYNC1I2
MYH14
MYH10		P4HA1		ABCE1
MYH9		PDIA6		EIF4A1
MYH11	Myosin ATPase	PDIA4	protein disulfide isomerase activity	EIF4A2
MYL9		P4HB		EIF4B
		PDIA3		EIF4A3	Translation Initiation
AP2A1				EIF3A
COPA		CCT4		KIAA0664
ARCN1		CCT2		EIF3B
SCFD1		CCT6A		EIF3F
STXBP1	membrane protein traffic	TCP1
NAPA		CCT3	chaperonin activity	CCT3
SEC22B		CCT5		CCT2
SEC23A		CCT7		CCT6A
SEC23B		CCT8		TCP1	chaperonin activity
YIF1A		TUBB2C		CCT5
LMAN1				CCT7
TBCD		FKBP4		CCT8
ARL2		CRYAB
ARF5		HSP90AB1		HSP90B1
ARF4		HSP90AA1		HSPA8
arf2		STIP1		HSPA5
Gps1		TRAP1		HSPA9
VPS26B		ST13	heat-shock response	DNAJA2
VPS26A		HSPB2		DNAJA1
VPS35		HSPH1		HSP90AB1	heat-shock response
IGF2R		HSPD1		HSP90AA1
TLN1		SERPINH1		STIP1
TLN2		HSP90B1		TRAP1
CLTA		HSPA8		SERPINH1
CLTC		HSPA5		HSPA6
		HSPA9		HSPD1
P4HA1		DNAJA2
PDIA6				PSMC2
PDIA4		HNRNPK		PSMD2
PDIA3		PCBP2		VCP
TAP2		PCBP1		NSFL1C
TAP1	Antigen Processing	HNRNPD		TARDBP
TAPBP		CSDE1		PSMC5
USO1		SSB		PSMC3	ubiquitin activity
ERAP1		C1QBP	ribonucleoprotein complex location	PSMC1
PSME2		HNRNPF		RPN2
		SNRPA		UBR4
FSCN1		SF3B3		HUWE1
EEF1B2		FXR1		PSMA6
Eef1a1		HNRNPM		PSMA3
XPO5				NEDD4
UBA52		PSMC2		NEDD4L
EEF2		PSMD2		THBS1
EFTUD2		VCP
EEF1D		CAND2		CDH15
GCN1L1		RPN2		CTNNA2
EIF2S1		RPN1		CTNNA1
EIF2B4	Translation Initiation	PSMC5		CDH11
EIF2B5		PSMC4		HECTD1
EIF3A		PSMC3	ubiquitin activity	CTNNB1
EIF3H		PSMC1		HNRNPU
KIAA0664		PSMD13		IQGAP1
EIF3F		PSMD12		RASA1
EIF3I		PSMB4		RRAS2
eif-3.C		PSMA1		VASP
EIF3B		TPP2		ACTR3	cell-cell adhesion
EIF4E		TXNL1		VIM
EIF4G1		COPS8		VCL
EIF4B		USP15		DES
EIF4A3		TRIP12		ACTN4
EIF4A1		NAE1		ACTN1
PSMC6		USP5		MYH9
MAP2K1		UBA1		FLNA
				FLNB
KARS		TNNT3		FLNC
RARS		TNNI2		NCAPG
SCYE1		TPM2		SPTAN1
MGC36522		MYH8	Actin myofilament	SPTBN1
DARS	transfer RNA	MYH3		FERMT2
RPL13A		TNNT2		SETD2
EPRS		TNNT1		TLN1
SYNCRIP		TNNI1		TLN2
C14orf166
		PPP2CB		PKM2
HSP90B1		PPP2R1A		PKLR
HSPA4		PPP1CB		ALDH2	citric acid cycle
HSPA8		PPP1CA		ACO2
HSPA5		PPA1	phosphatase	IDH2
HSPA9		ANP32E		IDH1
DNAJA2		ANP32A
DNAJB6		MOBKL3		KRT1
DNAJA1	heat-shock response	STRN3		KRT10
HSP90AB1				KRT2	Keratins
HSP90AA1				KRT14
CDC37				KRT9
PTGES3				KRT6B
STIP1				CKAP4
TRAP1				KRT77
SERPINH1
HSPD1				MCM4
				MCM6
CCT4				MCM2	pre-replicative complex
CCT6A				MCM7
TCP1				MCM3
CCT2
CCT3	chaperonin activity
CCT5
CCT7
CCT8
TUBB2C
Rpl10
RPS11
TUBA1B
Rpl8
Rpl12
RPL14
rpl21
Rpl9
Rpl7a
rpl-7
Rpl5	ribosomal protein activity
RPL11
RPL4
Rpl13
RPL6
Rpl17
RPL18A
RPS3
RPS8
RPS5
RPL3
DHX15
SNRNP200
PRPF8
C1QBP
U2AF1
SF3B2
SF3A1
SMNDC1
DIS3
NRD1
HTATSF1	ribonucleoprotein complex location
POLR2A
TNPO1
HNRNPAB
HNRNPA3
HNRNPL
HNRNPD
Khsrp
PCBP2
PCBP1
HNRNPK
HNRNPA1
SSB
CHMP4B
HNRNPF
NEDD4
NEDD4L
DPYSL3
DPYSL2
CRMP1	Growth Cones
DSTN
WDR1
ACTG1
CAPZB	actin cap
CAPZA1
CAPZA2
DBNL
ARPC4
ARPC2
ACTR2	actin cortical patch
ACTR3
SPTB
SPTBN1
SPTAN1
UTRN
MACF1	Cytoskeleton
CAPN1
CAPN2
KRT1
Krt10
KRT14
CKAP4
KRT34
KRT85	Intermediate Filaments
PRPH
TUBB3
NES
VIM
PSMC2
PSMD2
VCP
NSFL1C
UFD1L
PLAA
SEC61A1
TARDBP
USP5
UBXN1
HUWE1
PSMC5
PSMC3
PSMC1	ubiquitin activity
PSMD13
PSMD12
RPN1
RPN2
ADRM1
TPP2
USP9X
UBA1
UBR5
UBR4
TXNL1
COPS6
COPS5
COPS8
COPS4
COPS3
DDB1
CAND2
CAND1
SF3B3
Rpl19
PSMB3
PSMA3
PSMA4
RANGAP1
Ranbp1
RANBP2
RANBP3
CSE1L
IPO5
IPO4
KPNB1
IPO7	nucleocytoplasmic transport
NUP188
NUP93
NUP205
CSRP2
CRIP2
CSRP1
TPR
MARCKSL1
PPP4C
PPP1CB
PPP1CA
PPA1
PPP2R2A	phosphatase
PPP2CB
PPP2R1A
PPP2R1B
ANP32E
ANP32A
ANP32B	phosphatase
SET
PCNA
CDC2
CDK2
CDK4	cyclin-dependent protein kinase activity
tct-1
